# Supplementary material for: Characterising the genetic architecture of changes in adiposity during adulthood using electronic health records
Source: Nat Commun. 2024 Jul 10;15:5801. doi: 10.1038/s41467-024-49998-0 (PMC11237142; doi:10.1038/s41467-024-49998-0)
Supplement: Supplementary file 4 — Supplementary Data 1-26 [file 41467_2024_49998_MOESM4_ESM.zip]

Archive with 27 entries (27 files):
- supp_data/Supp-Author-List.xlsx
- supp_data/Supp-Data-10-supp-methods-list-bariatric-codes.xlsx
- supp_data/Supp-Data-11-supp-methods-nonwb-data-description.xlsx
- supp_data/Supp-Data-12-supp-methods-splinemods-resid-var.xlsx
- supp_data/Supp-Data-13-supp-methods-training-validation-clusters.xlsx
- supp_data/Supp-Data-14-supp-methods-biomarker-codes.xlsx
- supp_data/Supp-Data-15-supp-methods-list-dementia-codes.xlsx
- supp_data/Supp-Data-16-supp-results-lifespan-adipochange.xlsx
- supp_data/Supp-Data-17-supp-results-all-longit-phewas.xlsx
- supp_data/Supp-Data-18-supp-results-all-adipo-longit-phewas.xlsx
- supp_data/Supp-Data-19-supp-results-all-ukb-replication.xlsx
- supp_data/Supp-Data-1-supp-methods-list-obesity-traits-gwascat.xlsx
- supp_data/Supp-Data-20-supp-results-average-trait-intercept.xlsx
- supp_data/Supp-Data-21-supp-results-gwas-no-FU.xlsx
- supp_data/Supp-Data-22-supp-results-apoe-follow-up.xlsx
- supp_data/Supp-Data-23-supp-results-cohort-comparisons.xlsx
- supp_data/Supp-Data-24-supp-methods-cohort-cluster-assignments.xlsx
- supp_data/Supp-Data-25-supp-results-replication-power-calc.xlsx
- supp_data/Supp-Data-26-gwascat-accession-numbers.xlsx
- supp_data/Supp-Data-2-supp-results-novel-refined-intercept-snps.xlsx
- supp_data/Supp-Data-3-supp-results-replication-novel-intercept-snps.xlsx
- supp_data/Supp-Data-4-supp-results-ascertainment-bias.xlsx
- supp_data/Supp-Data-5-supp-results-replication-obesity-change-lead-snps.xlsx
- supp_data/Supp-Data-6-supp-results-apoe-abdominal-obesity-selfrep-wtchg.xlsx
- supp_data/Supp-Data-7-supp-results-nonwb-ancestry.xlsx
- supp_data/Supp-Data-8-supp-results-apoe-longitudinal-phenome.xlsx
- supp_data/Supp-Data-9-supp-results-bmi-weight-comparison.xlsx
