# Supplementary material for: Characterising the genetic architecture of changes in adiposity during adulthood using electronic health records
Source: Nat Commun. 2024 Jul 10;15:5801. doi: 10.1038/s41467-024-49998-0 (PMC11237142; doi:10.1038/s41467-024-49998-0)
Supplement: Supplementary file 4 — Supplementary Data 1-26 [file 41467_2024_49998_MOESM4_ESM.zip › supp_data/Supp-Author-List.xlsx]

## Sheet: Sheet1
Surname	Name	Affiliations
Hui	Qin	Rollins School of Public Health, Dept. of Epidemiology, Emory University, Atlanta, GA 30322, USA
Wilson	Peter	Veterans Affairs Atlanta Health Care System, Decatur, GA 30033, USA; Emory Clinical Cardiovascular Research Institute, Atlanta, GA 30322, USA
Ho	Yuk-Lam	Massachusetts Veterans Epidemiology Research and Information Center (MAVERIC), Veterans Affairs Boston Healthcare System, Boston, MA 2130, USA
Cho	Kelly	Massachusetts Veterans Epidemiology Research and Information Center (MAVERIC), Veterans Affairs Boston Healthcare System, Boston, MA 2130, USA; Division of Aging, Brigham and Women's Hospital, Harvard Medical School, Boston, MA 2130
