# Supplementary material for: Characterising the genetic architecture of changes in adiposity during adulthood using electronic health records
Source: Nat Commun. 2024 Jul 10;15:5801. doi: 10.1038/s41467-024-49998-0 (PMC11237142; doi:10.1038/s41467-024-49998-0)
Supplement: Supplementary file 4 — Supplementary Data 1-26 [file 41467_2024_49998_MOESM4_ESM.zip › supp_data/Supp-Data-16-supp-results-lifespan-adipochange.xlsx]

## Sheet: Sheet1
Table: Look-ups of longevity-associated SNPs from GWAS Catalog in adiposity-change GWAS summary statistics.
SNP	CHR	POS	MAF	Strata	Linear slope (u1)			p(k1)			p(k1) + p(k2)			p(k1) + p(k2) + p(k3)
					BETA	SE	PVALUE	BETA	SE	PVALUE	BETA	SE	PVALUE	BETA	SE	PVALUE
rs4420638	19	45422946	0.18997	BMI_F	0.0542364	0.00608644	5.1e-19	0.0212846	0.00335936	2.4e-10	0.0198435	0.00331311	2.1e-09	0.0190809	0.00335876	1.3e-08
rs4420638	19	45422946	0.190118	BMI_M	0.0474554	0.00664327	9.1e-13	0.0169393	0.00365671	3.6e-06	0.0166962	0.00362416	4.1e-06	0.0157705	0.0036801	1.8e-05
rs4420638	19	45422946	0.190038	BMI_sex_comb	0.0511872	0.00448503	3.6e-30	0.0192914	0.00247088	5.8e-15	0.018194	0.00244823	1.1e-13	0.0169393	0.00247399	7.5e-12
rs4420638	19	45422946	0.190638	Weight_F	0.0561621	0.00580587	3.9e-22	0.0188982	0.00313438	1.6e-09	0.018447	0.00308901	2.3e-09	0.018116	0.00310243	5.2e-09
rs4420638	19	45422946	0.190451	Weight_M	0.0520571	0.00636249	2.8e-16	0.0157424	0.00323639	1.1e-06	0.0151373	0.00319942	2.2e-06	0.0141911	0.00325019	1.3e-05
rs4420638	19	45422946	0.190553	Weight_sex_comb	0.0543052	0.0042865	8.8e-37	0.01819	0.00224855	6e-16	0.0178274	0.00222942	1.3e-15	0.0177002	0.00225532	4.2e-15
rs7412	19	45412079	0.081511	BMI_F	-0.0315762	0.00871007	0.00029	-0.0162366	0.00480701	0.00073	-0.0146991	0.00474083	0.0019	-0.0160231	0.00480615	0.00086
rs7412	19	45412079	0.081012	BMI_M	-0.0213539	0.00958664	0.026	-0.00949194	0.00527706	0.072	-0.0112133	0.00523008	0.032	-0.0102151	0.00531081	0.054
rs7412	19	45412079	0.081284	BMI_sex_comb	-0.0274848	0.00644261	2e-05	-0.0145929	0.00354908	3.9e-05	-0.0142013	0.00351655	5.4e-05	-0.013282	0.00355355	0.00019
rs7412	19	45412079	0.081001	Weight_F	-0.0246366	0.00834342	0.0031	-0.012983	0.00450394	0.0039	-0.0123337	0.00443874	0.0055	-0.0125202	0.00445802	0.005
rs7412	19	45412079	0.080836	Weight_M	-0.0275574	0.00920351	0.0028	-0.0150445	0.00468192	0.0013	-0.0156467	0.00462844	0.00072	-0.0158726	0.00470189	0.00074
rs7412	19	45412079	0.080926	Weight_sex_comb	-0.0259472	0.0061782	2.7e-05	-0.01416	0.00324072	1.2e-05	-0.0150971	0.00321315	2.6e-06	-0.0143625	0.00325048	9.9e-06
rs10852521	16	53804965	0.499966	BMI_F	-0.00028711	0.00476528	0.95	-0.00524561	0.00263208	0.046	-0.00492937	0.0025958	0.058	-0.00434952	0.00263157	0.098
rs10852521	16	53804965	0.49505	BMI_M	-0.00394632	0.00522113	0.45	-0.00987423	0.00287838	0.0006	-0.00983837	0.00285284	0.00056	-0.0110052	0.00289693	0.00015
rs10852521	16	53804965	0.497725	BMI_sex_comb	-0.00182373	0.00351747	0.6	-0.00631555	0.00193987	0.0011	-0.00657855	0.00192207	0.00062	-0.00657419	0.00194232	0.00071
rs10852521	16	53804965	0.499328	Weight_F	0.00402614	0.00455131	0.38	-0.00416259	0.00245895	0.09	-0.00373437	0.00242329	0.12	-0.00320979	0.00243378	0.19
rs10852521	16	53804965	0.494913	Weight_M	-7.93704e-05	0.00500288	0.99	-0.00803014	0.00254808	0.0016	-0.00793833	0.00251894	0.0016	-0.00771781	0.00255893	0.0026
rs10852521	16	53804965	0.497323	Weight_sex_comb	0.0020536	0.00336491	0.54	-0.0055452	0.00176665	0.0017	-0.0060252	0.00175163	0.00058	-0.00549777	0.00177205	0.0019
rs16850288	1	14787685	0.075819	BMI_F	0.0113666	0.00916042	0.21	0.00755516	0.00505636	0.14	0.00566276	0.00498657	0.26	0.00591009	0.00505536	0.24
rs16850288	1	14787685	0.074625	BMI_M	-0.00292709	0.0100845	0.77	-0.000341928	0.00555004	0.95	0.000966913	0.00550062	0.86	0.00139224	0.00558548	0.8
rs16850288	1	14787685	0.075274	BMI_sex_comb	0.00640232	0.00677663	0.34	0.00472159	0.00373308	0.21	0.00606403	0.00369871	0.1	0.00469641	0.00373757	0.21
rs16850288	1	14787685	0.075867	Weight_F	0.00805036	0.00873961	0.36	-0.000336367	0.00471853	0.94	0.00267243	0.00465003	0.57	0.00361195	0.00467022	0.44
rs16850288	1	14787685	0.075046	Weight_M	-0.000574372	0.00964306	0.95	-0.00241797	0.00490505	0.62	-0.000190186	0.00484899	0.97	0.000104731	0.00492595	0.98
rs16850288	1	14787685	0.075494	Weight_sex_comb	0.00477058	0.00647245	0.46	-2.25798e-05	0.00339471	0.99	-0.000171077	0.00336596	0.96	-0.000126379	0.00340506	0.97
rs12143832	1	21705436	0.490686	BMI_F	-0.00422721	0.00479554	0.38	-0.00226675	0.00264705	0.39	-0.00298885	0.00261051	0.25	-0.00402458	0.00264652	0.13
rs12143832	1	21705436	0.487066	BMI_M	-0.00236586	0.00524047	0.65	-0.000121086	0.00288423	0.97	-0.000489232	0.00285855	0.86	-0.00038332	0.00290265	0.89
rs12143832	1	21705436	0.489035	BMI_sex_comb	-0.00367268	0.00353575	0.3	-0.00286832	0.0019479	0.14	-0.0040749	0.00192996	0.035	-0.00392074	0.00195024	0.044
rs12143832	1	21705436	0.489966	Weight_F	-0.00394365	0.00457652	0.39	-0.0024634	0.00247089	0.32	-0.00298769	0.00243502	0.22	-0.00283327	0.00244559	0.25
rs12143832	1	21705436	0.486605	Weight_M	-0.00545214	0.00502325	0.28	-0.00169278	0.0025552	0.51	-0.00192763	0.002526	0.45	-0.00319082	0.00256608	0.21
rs12143832	1	21705436	0.488439	Weight_sex_comb	-0.00482186	0.00338127	0.15	-0.00202469	0.00177356	0.25	-0.0028512	0.00175854	0.1	-0.00318458	0.00177897	0.073
rs12568089	1	40921238	0.051643	BMI_F	0.00544653	0.0107861	0.61	-0.00683682	0.00595293	0.25	-0.00165888	0.00587077	0.78	-0.00101323	0.00595176	0.86
rs12568089	1	40921238	0.050975	BMI_M	-0.0111595	0.011909	0.35	-0.00422693	0.0065541	0.52	-0.0033146	0.00649573	0.61	-0.0091278	0.00659595	0.17
rs12568089	1	40921238	0.051338	BMI_sex_comb	-0.000841911	0.00798973	0.92	-0.00235504	0.00440121	0.59	-0.0040167	0.00436068	0.36	-0.00344993	0.00440649	0.43
rs12568089	1	40921238	0.051629	Weight_F	0.000877695	0.0103021	0.93	-0.00369951	0.00556136	0.51	-0.0047635	0.00548062	0.38	-0.00349342	0.00550441	0.53
rs12568089	1	40921238	0.050779	Weight_M	-0.00821186	0.0114289	0.47	-0.00113173	0.0058138	0.85	-0.00199186	0.00574736	0.73	-0.00633465	0.00583857	0.28
rs12568089	1	40921238	0.051243	Weight_sex_comb	-0.0023669	0.0076481	0.76	-0.00571974	0.00401127	0.15	-0.00464297	0.00397729	0.24	-0.00313365	0.0040235	0.44
rs17113092	1	56359754	0.018431	BMI_F	0.000654118	0.0177606	0.97	3.34884e-05	0.0098026	1	-0.00187031	0.0096673	0.85	-0.00163307	0.00980066	0.87
rs17113092	1	56359754	0.018679	BMI_M	0.0152328	0.0192972	0.43	0.00598019	0.0106205	0.57	0.00857683	0.0105259	0.42	0.0089587	0.0106883	0.4
rs17113092	1	56359754	0.018544	BMI_sex_comb	0.00695958	0.0130603	0.59	-0.000115315	0.00719442	0.99	-0.000614787	0.00712816	0.93	0.000222602	0.00720306	0.98
rs17113092	1	56359754	0.01844	Weight_F	-0.00674758	0.0169633	0.69	-0.0176464	0.00915769	0.054	-0.0100456	0.00902475	0.27	-0.00914686	0.00906392	0.31
rs17113092	1	56359754	0.018528	Weight_M	0.00680389	0.018588	0.71	0.0119017	0.00945531	0.21	0.0137575	0.00934724	0.14	0.0160701	0.00949559	0.091
rs17113092	1	56359754	0.01848	Weight_sex_comb	-0.000662932	0.0125235	0.96	-0.000912603	0.00656823	0.89	-0.00202565	0.0065126	0.76	-0.00159942	0.00658826	0.81
rs1000947	1	112277597	0.352288	BMI_F	0.0093631	0.00502489	0.062	0.00475932	0.00277339	0.086	0.00583723	0.00273511	0.033	0.00580216	0.00277284	0.036
rs1000947	1	112277597	0.351693	BMI_M	0.00541558	0.00546394	0.32	0.00228205	0.00300728	0.45	0.00341015	0.0029805	0.25	0.00373813	0.00302648	0.22
rs1000947	1	112277597	0.352017	BMI_sex_comb	0.00774655	0.00369651	0.036	0.0058219	0.00203633	0.0042	0.00560486	0.00201758	0.0055	0.00522464	0.00203877	0.01
rs1000947	1	112277597	0.353438	Weight_F	0.0099928	0.00479524	0.037	0.00469245	0.00258884	0.07	0.004491	0.00255126	0.078	0.00570919	0.00256233	0.026
rs1000947	1	112277597	0.352804	Weight_M	0.00785466	0.00523518	0.13	0.00328098	0.00266315	0.22	0.00330706	0.00263271	0.21	0.0036715	0.0026745	0.17
rs1000947	1	112277597	0.35315	Weight_sex_comb	0.00905993	0.00353428	0.01	0.00438576	0.00185378	0.018	0.00456812	0.00183808	0.013	0.0046682	0.00185944	0.012
rs7554936	1	151122489	0.34117	BMI_F	-0.0103557	0.00506017	0.041	-0.0050123	0.00279303	0.073	-0.00478537	0.00275448	0.082	-0.00568246	0.00279248	0.042
rs7554936	1	151122489	0.341033	BMI_M	-0.00896402	0.00555872	0.11	-0.00579888	0.00305943	0.058	-0.00624676	0.00303219	0.039	-0.00592475	0.00307897	0.054
rs7554936	1	151122489	0.341108	BMI_sex_comb	-0.00957496	0.0037398	0.01	-0.00561814	0.00206024	0.0064	-0.00593254	0.00204126	0.0037	-0.0065083	0.00206271	0.0016
rs7554936	1	151122489	0.340839	Weight_F	-0.0111205	0.004831	0.021	-0.00473225	0.00260815	0.07	-0.00457476	0.00257028	0.075	-0.00497222	0.00258144	0.054
rs7554936	1	151122489	0.340701	Weight_M	-0.0103444	0.00532698	0.052	-0.00621503	0.00270976	0.022	-0.0060725	0.00267879	0.023	-0.00615119	0.0027213	0.024
rs7554936	1	151122489	0.340776	Weight_sex_comb	-0.0108391	0.00357677	0.0024	-0.00551304	0.00187604	0.0033	-0.00522492	0.00186015	0.005	-0.00597107	0.00188176	0.0015
rs11578888	1	151407693	0.174852	BMI_F	0.00316634	0.00628789	0.61	0.000276418	0.00347054	0.94	0.000699933	0.00342264	0.84	0.000170226	0.00346986	0.96
rs11578888	1	151407693	0.174738	BMI_M	-0.00285979	0.00684582	0.68	-0.00480718	0.00376795	0.2	-0.00352586	0.0037344	0.35	-0.00265474	0.00379202	0.48
rs11578888	1	151407693	0.1748	BMI_sex_comb	0.000474754	0.00462818	0.92	-0.00204739	0.00254957	0.42	-0.00215503	0.00252609	0.39	-0.00341444	0.00255263	0.18
rs11578888	1	151407693	0.173765	Weight_F	0.00529591	0.00601672	0.38	0.00204523	0.0032482	0.53	0.00215483	0.00320104	0.5	0.00166463	0.00321494	0.6
rs11578888	1	151407693	0.173256	Weight_M	-0.00443798	0.0065873	0.5	-0.00698469	0.00335087	0.037	-0.00643022	0.00331257	0.052	-0.00452328	0.00336515	0.18
rs11578888	1	151407693	0.173534	Weight_sex_comb	0.000690091	0.00444015	0.88	0.0012759	0.0023288	0.58	0.000886541	0.00230907	0.7	-0.000503852	0.0023359	0.83
rs2758603	1	156198994	0.355264	BMI_F	0.00804267	0.00499107	0.11	0.00240154	0.00275488	0.38	0.00325538	0.00271686	0.23	0.00204953	0.00275434	0.46
rs2758603	1	156198994	0.355186	BMI_M	0.00406576	0.00544069	0.45	0.00310796	0.00299463	0.3	0.00584489	0.00296797	0.049	0.00619791	0.00301376	0.04
rs2758603	1	156198994	0.355229	BMI_sex_comb	0.00625515	0.00367575	0.089	0.00237897	0.00202486	0.24	0.00246217	0.00200622	0.22	0.00320582	0.0020273	0.11
rs2758603	1	156198994	0.356746	Weight_F	0.00679154	0.00476398	0.15	0.00531689	0.00257196	0.039	0.00498422	0.00253462	0.049	0.00413868	0.00254563	0.1
rs2758603	1	156198994	0.355428	Weight_M	0.00721959	0.00521451	0.17	0.00638026	0.00265257	0.016	0.00587777	0.00262226	0.025	0.00531458	0.00266387	0.046
rs2758603	1	156198994	0.356147	Weight_sex_comb	0.00675577	0.00351527	0.055	0.00350209	0.00184372	0.058	0.00438875	0.0018281	0.016	0.00474998	0.00184934	0.01
rs12088073	1	174497642	0.457569	BMI_F	-0.000614761	0.0047891	0.9	-0.000507361	0.00264307	0.85	-0.00117777	0.00260659	0.65	-0.00183093	0.00264255	0.49
rs12088073	1	174497642	0.456629	BMI_M	0.00206385	0.00523117	0.69	0.00229494	0.00287909	0.43	0.00176426	0.00285345	0.54	0.00171909	0.00289747	0.55
rs12088073	1	174497642	0.457141	BMI_sex_comb	0.000613476	0.00353032	0.86	0.000401688	0.00194471	0.84	0.00106575	0.0019268	0.58	0.000908056	0.00194705	0.64
rs12088073	1	174497642	0.458789	Weight_F	-0.00181146	0.00457469	0.69	0.000979496	0.00246949	0.69	0.00034623	0.00243364	0.89	0.00037423	0.00244421	0.88
rs12088073	1	174497642	0.456913	Weight_M	0.00281983	0.00501265	0.57	-0.00127065	0.00254975	0.62	-0.00106044	0.00252061	0.67	-0.000129178	0.00256061	0.96
rs12088073	1	174497642	0.457937	Weight_sex_comb	0.00027446	0.00337727	0.94	0.00188514	0.0017713	0.29	0.00209179	0.0017563	0.23	0.00187705	0.0017767	0.29
rs12734405	1	188187947	0.142212	BMI_F	-0.0153526	0.00681966	0.024	-0.00635024	0.00376386	0.092	-0.00648443	0.00371191	0.081	-0.00704907	0.00376312	0.061
rs12734405	1	188187947	0.142315	BMI_M	-0.00484323	0.00742534	0.51	0.000154643	0.00408663	0.97	0.000201365	0.00405024	0.96	4.50728e-05	0.00411273	0.99
rs12734405	1	188187947	0.142259	BMI_sex_comb	-0.0105624	0.00501994	0.035	-0.00317759	0.00276536	0.25	-0.00175034	0.0027399	0.52	-0.00175699	0.00276868	0.53
rs12734405	1	188187947	0.142455	Weight_F	-0.01023	0.00650693	0.12	-0.00338407	0.00351276	0.34	-0.00445646	0.00346177	0.2	-0.00394534	0.00347679	0.26
rs12734405	1	188187947	0.142986	Weight_M	-0.0108403	0.00711285	0.13	-0.00421533	0.00361796	0.24	-0.00255414	0.00357661	0.48	-0.00267725	0.00363337	0.46
rs12734405	1	188187947	0.142696	Weight_sex_comb	-0.0104022	0.00479867	0.03	-0.00420184	0.00251684	0.095	-0.00371921	0.00249552	0.14	-0.00376496	0.00252452	0.14
rs2489676	1	190804630	0.445079	BMI_F	0.00103738	0.00480432	0.83	-0.0010143	0.00265174	0.7	-0.000843109	0.00261514	0.75	-0.00306622	0.00265122	0.25
rs2489676	1	190804630	0.446216	BMI_M	-0.00139297	0.00525164	0.79	-0.00199757	0.00289049	0.49	-0.00259588	0.00286475	0.36	-0.00252453	0.00290895	0.39
rs2489676	1	190804630	0.445597	BMI_sex_comb	-3.23003e-05	0.00354263	0.99	-0.00174009	0.00195155	0.37	-0.00241827	0.00193358	0.21	-0.0012829	0.0019539	0.51
rs2489676	1	190804630	0.444616	Weight_F	0.00451163	0.00458631	0.33	0.00083864	0.00247599	0.73	0.000609908	0.00244004	0.8	0.00071592	0.00245063	0.77
rs2489676	1	190804630	0.44616	Weight_M	-0.00275178	0.00503126	0.58	-9.94055e-05	0.00255934	0.97	0.000676531	0.00253009	0.79	0.00025392	0.00257025	0.92
rs2489676	1	190804630	0.445317	Weight_sex_comb	0.00124756	0.00338766	0.71	-0.000924758	0.0017768	0.6	-0.000430822	0.00176175	0.81	-0.000126225	0.00178222	0.94
rs9651063	1	191391663	0.37503	BMI_F	0.00431307	0.00493788	0.38	0.00378298	0.00272516	0.17	0.00408172	0.00268754	0.13	0.00314313	0.00272462	0.25
rs9651063	1	191391663	0.371679	BMI_M	0.00441467	0.00541353	0.41	0.00316613	0.00297956	0.29	0.00367161	0.00295303	0.21	0.00380783	0.00299859	0.2
rs9651063	1	191391663	0.373503	BMI_sex_comb	0.00432893	0.00364603	0.24	0.00176503	0.00200852	0.38	0.00237815	0.00199002	0.23	0.00208061	0.00201093	0.3
rs9651063	1	191391663	0.375689	Weight_F	0.00753046	0.00471054	0.11	0.00524393	0.00254285	0.039	0.00479465	0.00250593	0.056	0.00489363	0.00251681	0.052
rs9651063	1	191391663	0.372496	Weight_M	0.00460446	0.00518514	0.37	0.00202527	0.00263767	0.44	0.00153364	0.00260753	0.56	0.00233328	0.00264891	0.38
rs9651063	1	191391663	0.374238	Weight_sex_comb	0.00627748	0.00348477	0.072	0.00512303	0.00182775	0.0051	0.0047375	0.00181227	0.0089	0.00426011	0.00183332	0.02
rs4611001	1	240904628	0.028343	BMI_F	0.0158396	0.0143776	0.27	0.0022516	0.0079356	0.78	0.00524537	0.00782607	0.5	0.0074262	0.00793403	0.35
rs4611001	1	240904628	0.028401	BMI_M	-0.0125104	0.0156774	0.42	-0.00400243	0.00862797	0.64	-0.00180832	0.00855114	0.83	-0.00503695	0.00868307	0.56
rs4611001	1	240904628	0.02837	BMI_sex_comb	0.00349037	0.0105904	0.74	-0.00532581	0.00583394	0.36	-0.00538517	0.00578021	0.35	-0.00489937	0.00584094	0.4
rs4611001	1	240904628	0.028398	Weight_F	0.00674194	0.0137245	0.62	0.0036958	0.00740956	0.62	0.00644593	0.00730199	0.38	0.00616983	0.00733369	0.4
rs4611001	1	240904628	0.028114	Weight_M	0.00405005	0.0151014	0.79	0.0069823	0.00768148	0.36	0.00588204	0.00759369	0.44	0.00823968	0.00771421	0.29
rs4611001	1	240904628	0.028269	Weight_sex_comb	0.00489502	0.0101517	0.63	0.00223392	0.00532436	0.67	0.000293128	0.00527927	0.96	-0.000332091	0.0053406	0.95
rs13008689	2	8530256	0.383846	BMI_F	-0.000410415	0.0049242	0.93	-0.00124466	0.0027176	0.65	0.000867366	0.00268014	0.75	0.00174593	0.00271708	0.52
rs13008689	2	8530256	0.381287	BMI_M	0.00114004	0.00537189	0.83	0.00133215	0.00295675	0.65	0.00164008	0.00293044	0.58	0.0014395	0.00297565	0.63
rs13008689	2	8530256	0.382679	BMI_sex_comb	0.000455949	0.00362757	0.9	-0.00126525	0.00199817	0.53	-0.000504807	0.00197982	0.8	0.000133266	0.00200064	0.95
rs13008689	2	8530256	0.384282	Weight_F	-0.00423977	0.00470007	0.37	-0.00184116	0.00253747	0.47	-0.00229092	0.0025007	0.36	-0.00200442	0.00251151	0.42
rs13008689	2	8530256	0.382042	Weight_M	-0.00286073	0.00514741	0.58	-0.00183392	0.00261831	0.48	-0.00243136	0.0025884	0.35	-0.00266794	0.0026295	0.31
rs13008689	2	8530256	0.383264	Weight_sex_comb	-0.00352046	0.00346884	0.31	-0.00230928	0.00181949	0.2	-0.00206961	0.00180396	0.25	-0.00206945	0.00182495	0.26
rs1004787	2	45159091	0.47009	BMI_F	-0.00224476	0.00480114	0.64	-0.00357468	0.00264986	0.18	-0.00291181	0.00261334	0.27	-0.00303316	0.00264935	0.25
rs1004787	2	45159091	0.468351	BMI_M	-0.000947345	0.00524153	0.86	0.000900583	0.00288504	0.75	4.38502e-06	0.00285937	1	-8.86616e-05	0.00290348	0.98
rs1004787	2	45159091	0.469297	BMI_sex_comb	-0.00183896	0.00353808	0.6	3.30441e-05	0.00194896	0.99	0.000153335	0.00193105	0.94	-0.000371827	0.00195136	0.85
rs1004787	2	45159091	0.470636	Weight_F	-0.00156752	0.00458618	0.73	-0.00192364	0.00247617	0.44	-0.00184352	0.00244029	0.45	-0.00104351	0.00245084	0.67
rs1004787	2	45159091	0.469315	Weight_M	-0.000854072	0.00502525	0.87	0.000503019	0.00255611	0.84	0.000470658	0.0025269	0.85	-0.00041813	0.00256703	0.87
rs1004787	2	45159091	0.470036	Weight_sex_comb	-0.00140233	0.00338554	0.68	-0.00153089	0.00177588	0.39	-0.00138911	0.00176071	0.43	-0.0013731	0.00178121	0.44
rs6740430	2	48314490	0.284352	BMI_F	0.00544854	0.00529458	0.3	0.000941606	0.0029222	0.75	0.00259421	0.00288192	0.37	0.00184475	0.00292164	0.53
rs6740430	2	48314490	0.284826	BMI_M	-0.00803266	0.00577488	0.16	-0.00559395	0.00317839	0.078	-0.00525272	0.00315011	0.095	-0.00497618	0.0031987	0.12
rs6740430	2	48314490	0.284568	BMI_sex_comb	-0.00090227	0.0039001	0.82	-0.00206668	0.00214833	0.34	-0.00197793	0.00212859	0.35	-0.00160622	0.00215098	0.46
rs6740430	2	48314490	0.283547	Weight_F	0.00434074	0.00506277	0.39	-0.0012059	0.00273343	0.66	-0.0010754	0.00269382	0.69	-0.0007714	0.00270547	0.78
rs6740430	2	48314490	0.284862	Weight_M	-0.00343189	0.00553582	0.54	-0.00306461	0.00281571	0.28	-0.00384489	0.00278354	0.17	-0.00339263	0.00282774	0.23
rs6740430	2	48314490	0.284144	Weight_sex_comb	0.000608063	0.00373377	0.87	-0.000300867	0.00195846	0.88	-0.00086643	0.00194174	0.66	-0.000162216	0.00196434	0.93
rs3796036	2	50240644	0.471791	BMI_F	0.00145641	0.00477465	0.76	0.000463402	0.00263521	0.86	0.00124159	0.00259889	0.63	0.00174835	0.00263471	0.51
rs3796036	2	50240644	0.474352	BMI_M	-0.00499169	0.00522107	0.34	-0.000871142	0.00287388	0.76	-0.00208928	0.00284831	0.46	-0.00232206	0.00289225	0.42
rs3796036	2	50240644	0.472959	BMI_sex_comb	-0.00146485	0.00352134	0.68	-0.00111669	0.00193979	0.56	-0.00121906	0.00192197	0.53	-0.00040781	0.00194219	0.83
rs3796036	2	50240644	0.471585	Weight_F	0.00251444	0.00455925	0.58	-0.00165495	0.0024616	0.5	-0.00154886	0.00242593	0.52	-0.000198088	0.00243643	0.94
rs3796036	2	50240644	0.473547	Weight_M	-0.00520632	0.00500521	0.3	-0.00131974	0.00254624	0.6	-0.00147496	0.00251715	0.56	-0.00210858	0.00255712	0.41
rs3796036	2	50240644	0.472477	Weight_sex_comb	-0.000833695	0.00336869	0.8	0.000553524	0.00176714	0.75	0.000736016	0.00175205	0.67	0.000523445	0.00177244	0.77
rs6739137	2	51920657	0.160732	BMI_F	-0.00588166	0.00651287	0.37	-0.00399497	0.00359449	0.27	-0.00386615	0.00354495	0.28	-0.00307246	0.0035938	0.39
rs6739137	2	51920657	0.160065	BMI_M	0.00494412	0.00715056	0.49	0.00464723	0.00393585	0.24	0.00599981	0.00390083	0.12	0.00645041	0.00396101	0.1
rs6739137	2	51920657	0.160428	BMI_sex_comb	-0.00137432	0.00481189	0.78	-0.00302129	0.0026507	0.25	-0.00309755	0.00262635	0.24	-0.00330588	0.00265397	0.21
rs6739137	2	51920657	0.159951	Weight_F	-0.00644956	0.00622972	0.3	-0.00221129	0.00336351	0.51	-0.00202104	0.00331477	0.54	-0.00292246	0.00332911	0.38
rs6739137	2	51920657	0.160056	Weight_M	0.0051914	0.00684532	0.45	0.00225383	0.00348197	0.52	0.00211125	0.00344218	0.54	0.00293013	0.00349684	0.4
rs6739137	2	51920657	0.159999	Weight_sex_comb	-0.00155917	0.00460473	0.73	-0.00291661	0.00241544	0.23	-0.00205008	0.00239482	0.39	-0.00221362	0.00242269	0.36
rs2540914	2	60610411	0.370308	BMI_F	-0.00722099	0.00496225	0.15	-0.00467316	0.00273861	0.088	-0.00583125	0.00270086	0.031	-0.0050639	0.00273809	0.064
rs2540914	2	60610411	0.371038	BMI_M	-0.00411039	0.00541818	0.45	-0.00582002	0.00298207	0.051	-0.00254649	0.00295554	0.39	-0.00194438	0.00300113	0.52
rs2540914	2	60610411	0.370641	BMI_sex_comb	-0.00617849	0.00365703	0.091	-0.00591619	0.00201444	0.0033	-0.0049891	0.00199594	0.012	-0.0057503	0.00201693	0.0044
rs2540914	2	60610411	0.371624	Weight_F	0.000662168	0.0047333	0.89	-0.00140122	0.00255547	0.58	-0.000966712	0.00251844	0.7	-0.000829349	0.00252934	0.74
rs2540914	2	60610411	0.371178	Weight_M	-5.53974e-05	0.00519545	0.99	-0.00047279	0.00264266	0.86	-0.000571822	0.00261247	0.83	0.000439381	0.00265395	0.87
rs2540914	2	60610411	0.371421	Weight_sex_comb	-0.000105447	0.00349683	0.98	-0.000660784	0.00183423	0.72	-0.00047852	0.00181857	0.79	-0.000419871	0.00183973	0.82
rs12472681	2	81634762	0.277138	BMI_F	-0.00332905	0.00535125	0.53	-0.00243022	0.00295334	0.41	-0.00268831	0.00291264	0.36	-0.00290971	0.00295278	0.32
rs12472681	2	81634762	0.27698	BMI_M	0.00719179	0.00584651	0.22	0.00293676	0.00321775	0.36	0.00334696	0.00318911	0.29	0.00280222	0.00323831	0.39
rs12472681	2	81634762	0.277066	BMI_sex_comb	0.00120875	0.003945	0.76	6.72803e-05	0.00217304	0.98	0.000447891	0.00215308	0.84	0.000808323	0.00217572	0.71
rs12472681	2	81634762	0.276674	Weight_F	-0.00329538	0.00510799	0.52	-0.00310556	0.00275778	0.26	-0.00153989	0.00271782	0.57	-0.00138751	0.00272957	0.61
rs12472681	2	81634762	0.276573	Weight_M	0.00384861	0.00560774	0.49	0.000266027	0.00285227	0.93	-0.000337186	0.00281968	0.9	-0.00169926	0.00286446	0.55
rs12472681	2	81634762	0.276628	Weight_sex_comb	-0.000136971	0.00377409	0.97	-0.00109566	0.00197965	0.58	-0.000924829	0.00196275	0.64	-0.000833068	0.00198559	0.67
rs6432832	2	166370826	0.336863	BMI_F	-0.0112842	0.00505132	0.025	-0.00072102	0.00278759	0.8	-0.000100263	0.00274917	0.97	-0.000420722	0.00278706	0.88
rs6432832	2	166370826	0.335551	BMI_M	-0.000966949	0.00553391	0.86	0.00456003	0.00304586	0.13	0.00335105	0.00301876	0.27	0.00143108	0.00306533	0.64
rs6432832	2	166370826	0.336265	BMI_sex_comb	-0.00712567	0.00372841	0.056	-0.00038194	0.0020537	0.85	-0.000398764	0.00203484	0.84	-0.000858562	0.00205623	0.68
rs6432832	2	166370826	0.337445	Weight_F	-0.0106742	0.00481989	0.027	-0.00196223	0.00260205	0.45	-0.00266194	0.00256434	0.3	-0.00281796	0.00257543	0.27
rs6432832	2	166370826	0.335907	Weight_M	0.00789987	0.00530307	0.14	0.00498777	0.00269744	0.064	0.00509412	0.00266661	0.056	0.00552093	0.00270896	0.042
rs6432832	2	166370826	0.336746	Weight_sex_comb	-0.0025233	0.00356476	0.48	0.0026145	0.00186981	0.16	0.00191593	0.00185385	0.3	0.00244388	0.00187542	0.19
rs2029084	2	168538351	0.277623	BMI_F	-0.00886612	0.00536335	0.098	-0.00317638	0.00295997	0.28	-0.00393762	0.00291918	0.18	-0.00467833	0.00295941	0.11
rs2029084	2	168538351	0.275947	BMI_M	0.0117803	0.00583634	0.044	0.003455	0.00321248	0.28	0.00250833	0.00318389	0.43	0.00242177	0.00323301	0.45
rs2029084	2	168538351	0.276858	BMI_sex_comb	0.000119578	0.00394649	0.98	-0.0013812	0.00217391	0.53	-0.00146781	0.00215394	0.5	-0.000276759	0.00217659	0.9
rs2029084	2	168538351	0.276729	Weight_F	-0.0103963	0.00512546	0.043	-0.0041666	0.00276721	0.13	-0.00387633	0.00272711	0.16	-0.00457331	0.00273891	0.095
rs2029084	2	168538351	0.275199	Weight_M	0.00925214	0.00560343	0.099	0.00488735	0.0028502	0.086	0.00559386	0.00281763	0.047	0.00480799	0.00286237	0.093
rs2029084	2	168538351	0.276034	Weight_sex_comb	-0.00134314	0.00377969	0.72	-0.001277	0.0019826	0.52	-0.00146764	0.00196567	0.46	-0.00213059	0.00198855	0.28
rs4972778	2	176483881	0.444032	BMI_F	-0.00235508	0.00481845	0.63	-0.000254853	0.00265919	0.92	0.000453128	0.00262253	0.86	0.001902	0.00265868	0.47
rs4972778	2	176483881	0.442295	BMI_M	0.000772465	0.00525905	0.88	0.00254264	0.00289432	0.38	0.00313087	0.00286856	0.28	0.00280146	0.00291282	0.34
rs4972778	2	176483881	0.44324	BMI_sex_comb	-0.000822055	0.0035505	0.82	0.00074907	0.00195567	0.7	0.00124448	0.0019377	0.52	0.00201359	0.00195808	0.3
rs4972778	2	176483881	0.444187	Weight_F	0.00124979	0.0046011	0.79	-0.000476688	0.002484	0.85	-0.000544721	0.002448	0.82	0.00132758	0.00245859	0.59
rs4972778	2	176483881	0.443516	Weight_M	0.00427064	0.00504168	0.4	0.00218029	0.00256426	0.4	0.00268579	0.00253496	0.29	0.00152209	0.00257522	0.55
rs4972778	2	176483881	0.443882	Weight_sex_comb	0.00283195	0.00339663	0.4	0.000349865	0.00178158	0.84	0.000132906	0.00176637	0.94	0.00058316	0.00178693	0.74
rs13033350	2	191691482	0.266816	BMI_F	-0.0144778	0.0053816	0.0071	-0.0092613	0.00297022	0.0018	-0.00855975	0.00292929	0.0035	-0.00929669	0.00296966	0.0017
rs13033350	2	191691482	0.267696	BMI_M	0.001426	0.00588517	0.81	-0.000900917	0.00323903	0.78	0.000271816	0.00321021	0.93	0.00134064	0.00325974	0.68
rs13033350	2	191691482	0.267217	BMI_sex_comb	-0.00752758	0.00396905	0.058	-0.00424505	0.00218633	0.052	-0.00469125	0.00216625	0.03	-0.00540242	0.00218903	0.014
rs13033350	2	191691482	0.266077	Weight_F	-0.014247	0.00514662	0.0056	-0.00758637	0.00277878	0.0063	-0.00736115	0.00273851	0.0072	-0.00738906	0.00275035	0.0072
rs13033350	2	191691482	0.266744	Weight_M	0.00253236	0.00565385	0.65	0.000365958	0.00287569	0.9	1.4379e-05	0.00284284	1	-0.000865218	0.00288798	0.76
rs13033350	2	191691482	0.26638	Weight_sex_comb	-0.00639277	0.00380381	0.093	-0.00435613	0.00199528	0.029	-0.00475791	0.00197824	0.016	-0.00507669	0.00200126	0.011
rs2246849	2	204309325	0.405262	BMI_F	0.00288953	0.00487374	0.55	4.60039e-05	0.00268986	0.99	-0.000461446	0.00265278	0.86	-0.000374378	0.00268935	0.89
rs2246849	2	204309325	0.404802	BMI_M	0.0018472	0.00531587	0.73	-0.00121705	0.00292579	0.68	-0.00216932	0.00289975	0.45	-0.00234941	0.00294449	0.42
rs2246849	2	204309325	0.405052	BMI_sex_comb	0.00238561	0.00359015	0.51	-0.000690318	0.00197756	0.73	-0.000566074	0.0019594	0.77	-0.00104129	0.00198	0.6
rs2246849	2	204309325	0.40482	Weight_F	0.00338257	0.00465285	0.47	0.000231178	0.00251209	0.93	0.000226735	0.00247569	0.93	0.000444633	0.0024864	0.86
rs2246849	2	204309325	0.405095	Weight_M	0.00310504	0.00509232	0.54	0.00178104	0.00259021	0.49	0.000565523	0.00256061	0.83	-0.000643037	0.00260127	0.8
rs2246849	2	204309325	0.404945	Weight_sex_comb	0.00304785	0.00343294	0.37	0.00157805	0.00180068	0.38	0.000459521	0.0017853	0.8	0.000111432	0.00180608	0.95
rs6740706	2	238628509	0.201962	BMI_F	0.00387382	0.00596145	0.52	0.0014964	0.00329002	0.65	0.00272622	0.00324467	0.4	0.00235851	0.00328939	0.47
rs6740706	2	238628509	0.201684	BMI_M	-0.0149234	0.00652171	0.022	-0.00577372	0.00358957	0.11	-0.00590467	0.00355763	0.097	-0.00545308	0.00361251	0.13
rs6740706	2	238628509	0.201835	BMI_sex_comb	-0.0042794	0.00439746	0.33	-0.0040288	0.00242215	0.096	-0.00292795	0.0023999	0.22	-0.00300906	0.00242513	0.21
rs6740706	2	238628509	0.202177	Weight_F	0.00142584	0.00569039	0.8	-0.00198989	0.00307212	0.52	0.000734159	0.0030276	0.81	0.000473524	0.00304069	0.88
rs6740706	2	238628509	0.20269	Weight_M	-0.00995184	0.00624206	0.11	-0.00118503	0.00317506	0.71	4.68481e-06	0.00313878	1	-0.000412348	0.00318862	0.9
rs6740706	2	238628509	0.20241	Weight_sex_comb	-0.00343512	0.0042029	0.41	-0.000956428	0.00220447	0.66	-0.000858331	0.00218565	0.69	-0.00154814	0.00221108	0.48
rs1043943	3	14183410	0.392401	BMI_F	0.00294071	0.00487664	0.55	-0.00405822	0.00269137	0.13	-0.00299169	0.0026543	0.26	-0.00261457	0.00269084	0.33
rs1043943	3	14183410	0.395267	BMI_M	-0.00119606	0.00533719	0.82	-0.0019883	0.00293743	0.5	-0.00197442	0.00291131	0.5	-0.00137038	0.00295632	0.64
rs1043943	3	14183410	0.393708	BMI_sex_comb	0.00132158	0.00359792	0.71	-0.00184926	0.00198204	0.35	-0.00189318	0.00196385	0.34	-0.00165897	0.0019845	0.4
rs1043943	3	14183410	0.392699	Weight_F	0.00400291	0.00465686	0.39	0.001725	0.0025138	0.49	0.00111569	0.00247737	0.65	0.000841226	0.00248817	0.74
rs1043943	3	14183410	0.395494	Weight_M	-0.00105303	0.00511488	0.84	-0.00138709	0.00260154	0.59	-0.00182958	0.00257173	0.48	-0.00251328	0.00261257	0.34
rs1043943	3	14183410	0.393969	Weight_sex_comb	0.0018574	0.00344158	0.59	-0.000715851	0.00180503	0.69	-0.000956661	0.00178971	0.59	-0.00145561	0.00181056	0.42
rs11925757	3	14241981	0.038309	BMI_F	-0.0154089	0.0124532	0.22	-0.0107089	0.00687279	0.12	-0.00809774	0.00677814	0.23	-0.0084513	0.00687144	0.22
rs11925757	3	14241981	0.038172	BMI_M	-0.011578	0.0136085	0.39	0.00276274	0.00748905	0.71	0.00391154	0.00742246	0.6	0.00401828	0.00753723	0.59
rs11925757	3	14241981	0.038247	BMI_sex_comb	-0.0142121	0.0091812	0.12	-0.00279949	0.00505746	0.58	-0.0033033	0.00501104	0.51	-0.0015483	0.00506372	0.76
rs11925757	3	14241981	0.038495	Weight_F	-0.0100476	0.0118727	0.4	0.000699358	0.00640889	0.91	-0.000944085	0.006316	0.88	-0.00204719	0.00634354	0.75
rs11925757	3	14241981	0.038308	Weight_M	-0.0103044	0.0130206	0.43	-0.00498758	0.0066224	0.45	-0.00421591	0.00654651	0.52	-0.00529539	0.00665047	0.43
rs11925757	3	14241981	0.03841	Weight_sex_comb	-0.0101536	0.00876813	0.25	0.00103518	0.00459854	0.82	-0.000840081	0.00455951	0.85	-0.0012304	0.00461263	0.79
rs1874088	3	22343571	0.389418	BMI_F	-0.00250928	0.00489494	0.61	-0.00338996	0.00270139	0.21	-0.00267584	0.00266418	0.32	-0.00309502	0.00270086	0.25
rs1874088	3	22343571	0.391083	BMI_M	0.00733422	0.00533553	0.17	0.00223188	0.0029368	0.45	0.00110121	0.00291068	0.71	0.00147546	0.00295569	0.62
rs1874088	3	22343571	0.390177	BMI_sex_comb	0.00181823	0.00360465	0.61	0.000373322	0.00198569	0.85	0.0010693	0.00196746	0.59	0.0012079	0.00198815	0.54
rs1874088	3	22343571	0.389599	Weight_F	-0.0027545	0.00467588	0.56	-0.00277624	0.00252406	0.27	-0.00294623	0.00248748	0.24	-0.00228864	0.00249832	0.36
rs1874088	3	22343571	0.39099	Weight_M	0.00492748	0.00511833	0.34	0.00119283	0.0026035	0.65	0.00139411	0.00257367	0.59	0.00132453	0.00261454	0.61
rs1874088	3	22343571	0.390231	Weight_sex_comb	0.000742067	0.00345026	0.83	0.000482055	0.00180958	0.79	0.000193202	0.00179422	0.91	7.93459e-05	0.00181512	0.97
rs1027238	3	68330052	0.321282	BMI_F	0.00476634	0.0051108	0.35	0.00153571	0.00282046	0.59	0.00231974	0.00278161	0.4	0.00186865	0.0028199	0.51
rs1027238	3	68330052	0.323893	BMI_M	-0.0081465	0.00555638	0.14	-0.00501528	0.00305792	0.1	-0.00511961	0.00303073	0.091	-0.00645939	0.00307759	0.036
rs1027238	3	68330052	0.322473	BMI_sex_comb	-0.000694632	0.00375921	0.85	-0.001116	0.00207079	0.59	-0.0011393	0.00205178	0.58	-0.00109603	0.00207335	0.6
rs1027238	3	68330052	0.321386	Weight_F	0.000358166	0.00487696	0.94	0.00112498	0.00263256	0.67	-0.000190006	0.00259441	0.94	-0.00121908	0.00260572	0.64
rs1027238	3	68330052	0.324293	Weight_M	-0.00597546	0.00533112	0.26	-0.00122925	0.00271149	0.65	-0.00262961	0.00268041	0.33	-0.00311339	0.00272298	0.25
rs1027238	3	68330052	0.322707	Weight_sex_comb	-0.00249975	0.0035964	0.49	-0.00112912	0.0018862	0.55	-0.0019154	0.00187019	0.31	-0.00242806	0.00189198	0.2
rs1406549	3	82212402	0.391185	BMI_F	0.00389023	0.00492876	0.43	-0.000338362	0.00272027	0.9	-0.000383804	0.00268281	0.89	-0.00083329	0.00271974	0.76
rs1406549	3	82212402	0.392088	BMI_M	-0.000249783	0.00540786	0.96	0.00273326	0.00297637	0.36	0.00305258	0.0029499	0.3	0.00328763	0.00299551	0.27
rs1406549	3	82212402	0.391597	BMI_sex_comb	0.00215961	0.00364048	0.55	0.00117694	0.00200547	0.56	0.00142792	0.00198706	0.47	0.00104762	0.00200795	0.6
rs1406549	3	82212402	0.391336	Weight_F	-0.00238374	0.00470884	0.61	-0.000663496	0.00254213	0.79	-0.000162152	0.00250529	0.95	-0.000319397	0.00251621	0.9
rs1406549	3	82212402	0.391649	Weight_M	-0.00181922	0.00518139	0.73	0.000904548	0.00263546	0.73	0.000749973	0.00260526	0.77	0.00296	0.00264663	0.26
rs1406549	3	82212402	0.391478	Weight_sex_comb	-0.00233625	0.00348283	0.5	-0.000126401	0.00182676	0.94	-0.000137859	0.00181125	0.94	-0.000290382	0.00183235	0.87
rs9841144	3	85531199	0.225093	BMI_F	-0.000539382	0.00570422	0.92	-0.00034836	0.0031484	0.91	-0.00023818	0.00310504	0.94	-0.000455987	0.00314778	0.88
rs9841144	3	85531199	0.226977	BMI_M	0.00397638	0.00622545	0.52	-0.000823325	0.00342634	0.81	-5.23255e-05	0.00339587	0.99	0.000150311	0.00344838	0.97
rs9841144	3	85531199	0.225952	BMI_sex_comb	0.00125126	0.00420305	0.77	-8.65905e-05	0.00231547	0.97	-0.0012774	0.00229422	0.58	-0.00149002	0.00231834	0.52
rs9841144	3	85531199	0.225661	Weight_F	-0.00424083	0.00544277	0.44	-0.00505143	0.0029382	0.086	-0.00557604	0.00289561	0.054	-0.0065605	0.00290824	0.024
rs9841144	3	85531199	0.227218	Weight_M	0.00651208	0.00596381	0.27	0.00299538	0.00303351	0.32	0.00337514	0.00299875	0.26	0.00312042	0.00304636	0.31
rs9841144	3	85531199	0.226369	Weight_sex_comb	0.000666994	0.004018	0.87	-0.00242524	0.00210744	0.25	-0.00242684	0.00208955	0.25	-0.00299067	0.0021139	0.16
rs10934524	3	96150160	0.491722	BMI_F	0.00118995	0.00477805	0.8	0.000409077	0.00263684	0.88	0.000924669	0.00260052	0.72	0.000457756	0.00263632	0.86
rs10934524	3	96150160	0.491761	BMI_M	0.00189891	0.00523379	0.72	-0.00123496	0.00288067	0.67	-0.00098482	0.00285505	0.73	-0.000544647	0.0028992	0.85
rs10934524	3	96150160	0.491739	BMI_sex_comb	0.00140452	0.00352653	0.69	-0.000463943	0.0019426	0.81	-0.000848152	0.00192477	0.66	-0.00128959	0.00194501	0.51
rs10934524	3	96150160	0.492332	Weight_F	0.00034474	0.00456477	0.94	-0.00177055	0.00246401	0.47	-0.000528614	0.0024283	0.83	0.000707931	0.00243888	0.77
rs10934524	3	96150160	0.49203	Weight_M	-0.00161505	0.00501753	0.75	-0.00210008	0.00255211	0.41	-0.00216248	0.00252287	0.39	-0.00150991	0.00256293	0.56
rs10934524	3	96150160	0.492195	Weight_sex_comb	-0.000393054	0.00337469	0.91	-0.000995665	0.00176987	0.57	4.86781e-05	0.00175485	0.98	0.000658012	0.0017753	0.71
rs247975	3	173107443	0.470388	BMI_F	-0.00745778	0.00479785	0.12	-0.00297033	0.00264827	0.26	-0.00361152	0.00261179	0.17	-0.00284413	0.00264775	0.28
rs247975	3	173107443	0.468455	BMI_M	0.00153392	0.00523477	0.77	-0.00169172	0.00288122	0.56	-0.00280178	0.0028556	0.33	-0.00291566	0.00289975	0.31
rs247975	3	173107443	0.469507	BMI_sex_comb	-0.00400205	0.00353484	0.26	-0.00410492	0.00194747	0.035	-0.00442393	0.0019296	0.022	-0.00472411	0.00194988	0.015
rs247975	3	173107443	0.470376	Weight_F	-0.00610796	0.00458022	0.18	-0.00343621	0.00247277	0.16	-0.00329719	0.00243693	0.18	-0.00371679	0.00244756	0.13
rs247975	3	173107443	0.468494	Weight_M	0.000563541	0.00502272	0.91	-0.00480023	0.00255482	0.06	-0.00472649	0.00252555	0.061	-0.00390742	0.00256565	0.13
rs247975	3	173107443	0.469521	Weight_sex_comb	-0.00339287	0.00338257	0.32	-0.00385297	0.00177424	0.03	-0.00381369	0.00175919	0.03	-0.00238778	0.00177968	0.18
rs13118159	4	1365127	0.43256	BMI_F	0.000134704	0.00481929	0.98	-0.00284182	0.00265983	0.29	-0.0029952	0.00262324	0.25	-0.00206554	0.00265932	0.44
rs13118159	4	1365127	0.43447	BMI_M	4.83585e-05	0.00526118	0.99	-4.58903e-05	0.00289616	0.99	0.000889375	0.00287044	0.76	0.00073316	0.00291479	0.8
rs13118159	4	1365127	0.433431	BMI_sex_comb	0.000405543	0.00355171	0.91	-0.00184823	0.00195642	0.34	-0.000447342	0.00193855	0.82	0.000495164	0.00195895	0.8
rs13118159	4	1365127	0.431185	Weight_F	-0.000333073	0.00460327	0.94	-0.00296813	0.00248511	0.23	-0.00237456	0.00244912	0.33	-0.0019014	0.00245971	0.44
rs13118159	4	1365127	0.433576	Weight_M	0.00101264	0.00504441	0.84	-0.00166916	0.00256595	0.52	-0.00115071	0.00253662	0.65	-0.000228836	0.00257687	0.93
rs13118159	4	1365127	0.432271	Weight_sex_comb	0.000618149	0.00339863	0.86	-0.00160527	0.0017826	0.37	-0.00115649	0.0017674	0.51	-0.000457711	0.00178799	0.8
rs1801214	4	6303022	0.401185	BMI_F	-0.00127828	0.00487937	0.79	-0.00111309	0.00269257	0.68	-0.0010957	0.00265552	0.68	-0.00225391	0.00269205	0.4
rs1801214	4	6303022	0.402169	BMI_M	0.000431284	0.00532154	0.94	0.00219418	0.00292906	0.45	0.000902073	0.00290305	0.76	0.00095594	0.0029479	0.75
rs1801214	4	6303022	0.401634	BMI_sex_comb	-0.000680692	0.0035942	0.85	-0.00148154	0.00197969	0.45	-0.000754096	0.0019616	0.7	-3.0233e-05	0.00198225	0.99
rs1801214	4	6303022	0.401295	Weight_F	0.00234272	0.00465947	0.62	-0.00102502	0.00251517	0.68	-0.00155798	0.00247875	0.53	-0.00159856	0.00248947	0.52
rs1801214	4	6303022	0.401043	Weight_M	4.68907e-05	0.00509843	0.99	0.00204848	0.00259317	0.43	0.00160345	0.00256354	0.53	0.00227747	0.00260421	0.38
rs1801214	4	6303022	0.40118	Weight_sex_comb	0.00120019	0.00343765	0.73	-0.00167028	0.00180297	0.35	-0.0019791	0.00178759	0.27	-0.00151224	0.00180842	0.4
rs7676745	4	8565547	0.043994	BMI_F	0.0194795	0.0121115	0.11	0.00518978	0.0066834	0.44	0.00547842	0.00659146	0.41	0.00525854	0.00668213	0.43
rs7676745	4	8565547	0.043781	BMI_M	-0.0088253	0.0132698	0.51	-0.00918064	0.00730402	0.21	-0.00662705	0.00723917	0.36	-0.00436429	0.00735101	0.55
rs7676745	4	8565547	0.043897	BMI_sex_comb	0.00796768	0.00893982	0.37	-0.00261987	0.00492397	0.59	-0.000409681	0.00487898	0.93	0.00230412	0.00493032	0.64
rs7676745	4	8565547	0.044057	Weight_F	0.0129703	0.0115555	0.26	0.000678577	0.00623757	0.91	0.00133879	0.00614723	0.83	0.000981644	0.00617382	0.87
rs7676745	4	8565547	0.044207	Weight_M	-0.0116874	0.0126595	0.36	-0.00767027	0.00643912	0.23	-0.00929475	0.00636553	0.14	-0.0101385	0.00646653	0.12
rs7676745	4	8565547	0.044125	Weight_sex_comb	0.00244225	0.00852989	0.77	-0.00334518	0.00447371	0.45	-0.00183653	0.00443556	0.68	7.52475e-05	0.00448724	0.99
rs10007810	4	41554364	0.225729	BMI_F	0.000299042	0.0057265	0.96	0.00268128	0.00316034	0.4	0.00327221	0.00311687	0.29	0.00278672	0.00315974	0.38
rs10007810	4	41554364	0.224909	BMI_M	0.00715568	0.00626832	0.25	0.0012441	0.00345031	0.72	0.00237384	0.00341968	0.49	0.00313438	0.00347251	0.37
rs10007810	4	41554364	0.225355	BMI_sex_comb	0.00290181	0.00422541	0.49	0.00296249	0.00232748	0.2	0.00281206	0.00230621	0.22	0.00379469	0.00233048	0.1
rs10007810	4	41554364	0.225252	Weight_F	0.00157754	0.00546806	0.77	0.00237991	0.00295188	0.42	0.00280296	0.00290914	0.34	0.00250995	0.00292172	0.39
rs10007810	4	41554364	0.224736	Weight_M	0.0072429	0.00600485	0.23	0.000920372	0.00305425	0.76	0.000964943	0.00301934	0.75	0.00174633	0.00306725	0.57
rs10007810	4	41554364	0.225017	Weight_sex_comb	0.00387633	0.00404101	0.34	0.00245803	0.00211951	0.25	0.00343856	0.00210143	0.1	0.00374959	0.00212592	0.078
rs1487614	4	42269480	0.367709	BMI_F	0.00399302	0.00494763	0.42	0.00239041	0.00273045	0.38	0.00238569	0.00269289	0.38	0.00298326	0.00272993	0.27
rs1487614	4	42269480	0.367953	BMI_M	0.00155712	0.00543887	0.77	-0.00096111	0.00299368	0.75	-0.00131956	0.00296709	0.66	-0.00010933	0.00301294	0.97
rs1487614	4	42269480	0.36782	BMI_sex_comb	0.00335867	0.00365782	0.36	0.00304936	0.00201475	0.13	0.00226996	0.00199634	0.26	0.00184717	0.00201735	0.36
rs1487614	4	42269480	0.368505	Weight_F	0.00110354	0.00472187	0.82	0.00223263	0.00254887	0.38	0.00188047	0.00251195	0.45	0.00238885	0.00252282	0.34
rs1487614	4	42269480	0.368657	Weight_M	0.00206712	0.00520781	0.69	-0.00299452	0.00264876	0.26	-0.00351399	0.00261848	0.18	-0.00167934	0.00266003	0.53
rs1487614	4	42269480	0.368574	Weight_sex_comb	0.00179858	0.00349639	0.61	-0.00098377	0.00183375	0.59	-0.00104307	0.00181811	0.57	-0.00115998	0.00183929	0.53
rs16860198	4	47415812	0.266148	BMI_F	0.00211597	0.00542191	0.7	0.00260699	0.00299211	0.38	0.00236217	0.00295095	0.42	0.00132266	0.00299154	0.66
rs16860198	4	47415812	0.268679	BMI_M	-0.00218043	0.00592162	0.71	-0.000921519	0.00325968	0.78	-0.00128984	0.00323074	0.69	-9.39376e-05	0.00328065	0.98
rs16860198	4	47415812	0.267302	BMI_sex_comb	-0.000160429	0.00399629	0.97	4.25336e-05	0.00220123	0.98	0.000730836	0.00218112	0.74	0.00113393	0.00220407	0.61
rs16860198	4	47415812	0.266858	Weight_F	0.0026373	0.005171	0.61	0.00144246	0.00279136	0.61	0.00133844	0.00275094	0.63	0.00172729	0.00276284	0.53
rs16860198	4	47415812	0.269503	Weight_M	-0.00253174	0.00566726	0.66	-0.00503693	0.00288284	0.081	-0.00403711	0.0028499	0.16	-0.00279527	0.00289511	0.33
rs16860198	4	47415812	0.26806	Weight_sex_comb	-3.10812e-05	0.00381781	0.99	-0.000147193	0.00200239	0.94	0.000644057	0.00198531	0.75	0.000546121	0.00200844	0.79
rs923994	4	67802992	0.21908	BMI_F	-0.00705539	0.00577309	0.22	0.000882826	0.00318627	0.78	0.000857648	0.00314244	0.78	-0.000121478	0.00318566	0.97
rs923994	4	67802992	0.217854	BMI_M	0.00166652	0.00635234	0.79	0.00136498	0.00349699	0.7	0.00134392	0.00346594	0.7	0.0022081	0.00351949	0.53
rs923994	4	67802992	0.218521	BMI_sex_comb	-0.00353761	0.0042697	0.41	-0.000363789	0.002352	0.88	-0.000694913	0.0023305	0.77	-0.000358452	0.00235503	0.88
rs923994	4	67802992	0.218084	Weight_F	-0.00414442	0.00552199	0.45	0.000478647	0.00298114	0.87	0.000657651	0.00293796	0.82	0.000400756	0.00295067	0.89
rs923994	4	67802992	0.21719	Weight_M	0.00748284	0.00610069	0.22	0.00783132	0.00310336	0.012	0.00715789	0.00306789	0.02	0.00719249	0.00311657	0.021
rs923994	4	67802992	0.217678	Weight_sex_comb	0.00084837	0.00409187	0.84	0.00206438	0.00214625	0.34	0.00139409	0.00212794	0.51	0.00202232	0.00215273	0.35
rs2273	4	76889388	0.403559	BMI_F	-0.00347169	0.00487044	0.48	-0.00308936	0.00268779	0.25	-0.00269835	0.00265081	0.31	-0.00104893	0.00268727	0.7
rs2273	4	76889388	0.400623	BMI_M	0.00403517	0.00533156	0.45	0.00395444	0.00293448	0.18	0.00463059	0.00290843	0.11	0.00440939	0.00295336	0.14
rs2273	4	76889388	0.402221	BMI_sex_comb	-0.00039507	0.00359383	0.91	0.000427814	0.00197948	0.83	0.000596326	0.00196139	0.76	0.000817382	0.00198204	0.68
rs2273	4	76889388	0.403952	Weight_F	-0.00261288	0.00464931	0.57	-0.00140419	0.00250966	0.58	-0.00177711	0.00247332	0.47	-0.00227105	0.00248402	0.36
rs2273	4	76889388	0.401573	Weight_M	0.00506199	0.00511066	0.32	0.00324245	0.00259939	0.21	0.00283918	0.00256968	0.27	0.00287439	0.00261046	0.27
rs2273	4	76889388	0.402871	Weight_sex_comb	0.000573928	0.00343742	0.87	0.000425158	0.00180281	0.81	0.000385967	0.00178743	0.83	-0.000223751	0.00180826	0.9
rs2704588	4	89849772	0.215216	BMI_F	-0.00243888	0.0057874	0.67	-0.0013969	0.0031938	0.66	-0.000954933	0.00314987	0.76	-0.000119279	0.0031932	0.97
rs2704588	4	89849772	0.216489	BMI_M	0.00713415	0.00629726	0.26	0.000935545	0.0034668	0.79	0.000340588	0.00343602	0.92	0.00111302	0.0034891	0.75
rs2704588	4	89849772	0.215797	BMI_sex_comb	0.00191033	0.00425869	0.65	-0.000851031	0.00234586	0.72	0.000577379	0.00232443	0.8	0.00137712	0.00234889	0.56
rs2704588	4	89849772	0.214721	Weight_F	-0.00330827	0.00552992	0.55	-0.000978546	0.00298506	0.74	-0.0012935	0.00294183	0.66	-0.000512241	0.00295455	0.86
rs2704588	4	89849772	0.216546	Weight_M	0.00450606	0.00603278	0.46	0.000595905	0.00306906	0.85	-0.000669062	0.00303398	0.83	-0.000607059	0.00308212	0.84
rs2704588	4	89849772	0.21555	Weight_sex_comb	0.000522468	0.00407441	0.9	-0.00107781	0.00213706	0.61	-0.00174554	0.00211883	0.41	-0.00195689	0.00214352	0.36
rs12643325	4	125497913	0.063215	BMI_F	-0.00176904	0.00980377	0.86	0.00126822	0.00540995	0.81	-0.000267855	0.00533553	0.96	-0.000871988	0.00540892	0.87
rs12643325	4	125497913	0.063498	BMI_M	0.00233164	0.0106825	0.83	0.00824387	0.00587987	0.16	0.00578762	0.00582766	0.32	0.00552121	0.00591769	0.35
rs12643325	4	125497913	0.063344	BMI_sex_comb	0.000340348	0.00721869	0.96	0.00413659	0.00397615	0.3	0.00414438	0.00393982	0.29	0.00514772	0.00398128	0.2
rs12643325	4	125497913	0.062656	Weight_F	-0.00507933	0.00940575	0.59	-0.00170297	0.0050771	0.74	-0.00106147	0.00500357	0.83	-0.00055264	0.00502521	0.91
rs12643325	4	125497913	0.063046	Weight_M	-0.000936693	0.0102738	0.93	0.000914106	0.00522547	0.86	0.00258219	0.00516575	0.62	0.00375579	0.00524771	0.47
rs12643325	4	125497913	0.062834	Weight_sex_comb	-0.00289055	0.00693393	0.68	-0.000383682	0.00363672	0.92	0.00111575	0.0036057	0.76	0.00250759	0.00364771	0.49
rs6813479	4	137660383	0.418091	BMI_F	0.00544581	0.00485102	0.26	0.00144876	0.00267693	0.59	0.00159791	0.0026401	0.55	0.0014679	0.00267642	0.58
rs6813479	4	137660383	0.417755	BMI_M	0.000923553	0.00527541	0.86	0.00265081	0.00290376	0.36	0.00300425	0.00287798	0.3	0.00382771	0.00292244	0.19
rs6813479	4	137660383	0.417938	BMI_sex_comb	0.00365011	0.00356863	0.31	0.00298619	0.00196564	0.13	0.00272748	0.00194768	0.16	0.00250458	0.00196818	0.2
rs6813479	4	137660383	0.417643	Weight_F	0.00492786	0.00463461	0.29	0.000154708	0.00250167	0.95	0.00111619	0.00246545	0.65	0.00215326	0.00247611	0.38
rs6813479	4	137660383	0.416896	Weight_M	-0.00064795	0.00506104	0.9	0.0015614	0.00257421	0.54	0.00216248	0.00254479	0.4	0.00250644	0.00258517	0.33
rs6813479	4	137660383	0.417303	Weight_sex_comb	0.00285379	0.00341619	0.4	0.00124855	0.00179174	0.49	0.00134618	0.00177645	0.45	0.00153153	0.00179715	0.39
rs12711357	4	163161119	0.438223	BMI_F	-0.000986822	0.00482193	0.84	-0.00298384	0.00266122	0.26	-0.0039269	0.00262461	0.13	-0.0048597	0.00266072	0.068
rs12711357	4	163161119	0.439111	BMI_M	-0.00668274	0.00527007	0.2	-0.00279835	0.00290082	0.33	-0.0040065	0.00287506	0.16	-0.00380358	0.00291948	0.19
rs12711357	4	163161119	0.438628	BMI_sex_comb	-0.00305264	0.00355534	0.39	-0.00252942	0.00195836	0.2	-0.00234558	0.00194046	0.23	-0.00182136	0.00196089	0.35
rs12711357	4	163161119	0.43778	Weight_F	-0.000664213	0.00460774	0.89	-0.000816559	0.0024875	0.74	-0.00134209	0.00245147	0.58	-0.000985427	0.00246208	0.69
rs12711357	4	163161119	0.438674	Weight_M	-0.0039516	0.00505181	0.43	-0.001773	0.00256947	0.49	-0.00145802	0.0025401	0.57	-0.00156903	0.0025804	0.54
rs12711357	4	163161119	0.438187	Weight_sex_comb	-0.00208389	0.0034026	0.54	-0.00107116	0.00178463	0.55	-0.00205873	0.00176941	0.24	-0.00279503	0.00179003	0.12
rs4478239	4	188191306	0.101764	BMI_F	-0.00357131	0.00788205	0.65	-0.00435515	0.00434946	0.32	-0.00375258	0.00428962	0.38	-0.0033048	0.00434863	0.45
rs4478239	4	188191306	0.102388	BMI_M	0.00176881	0.00858372	0.84	0.00345611	0.00472481	0.46	0.00425296	0.00468285	0.36	0.00587108	0.0047552	0.22
rs4478239	4	188191306	0.102048	BMI_sex_comb	-0.00081107	0.00580229	0.89	0.00110742	0.00319592	0.73	0.00159495	0.00316672	0.61	0.00182579	0.00320005	0.57
rs4478239	4	188191306	0.101695	Weight_F	0.00044745	0.00752195	0.95	0.00288704	0.00406032	0.48	0.000676209	0.00400152	0.87	0.000432006	0.00401883	0.91
rs4478239	4	188191306	0.102662	Weight_M	-0.00237101	0.00822441	0.77	0.00465104	0.0041832	0.27	0.00376189	0.00413539	0.36	0.00351172	0.004201	0.4
rs4478239	4	188191306	0.102135	Weight_sex_comb	-0.000484613	0.00554784	0.93	0.00091007	0.00290972	0.75	0.00204631	0.0028849	0.48	0.00202059	0.00291851	0.49
rs2897250	5	51674057	0.418095	BMI_F	-0.00644462	0.00486451	0.19	-0.0053539	0.0026845	0.046	-0.00392135	0.00264751	0.14	-0.00328683	0.002684	0.22
rs2897250	5	51674057	0.420487	BMI_M	-0.00720537	0.00530502	0.17	-0.00192616	0.00291941	0.51	-0.00234594	0.00289341	0.42	-0.00136998	0.00293809	0.64
rs2897250	5	51674057	0.419186	BMI_sex_comb	-0.00686957	0.00358318	0.055	-0.00334799	0.00197361	0.09	-0.00278902	0.00195555	0.15	-0.00241271	0.00197617	0.22
rs2897250	5	51674057	0.41864	Weight_F	-0.00820833	0.00464593	0.077	-0.00303825	0.00250806	0.23	-0.00336581	0.0024717	0.17	-0.00285869	0.0024824	0.25
rs2897250	5	51674057	0.420521	Weight_M	-0.00636907	0.00508697	0.21	-0.00485982	0.00258715	0.06	-0.00427441	0.00255762	0.095	-0.00316199	0.00259822	0.22
rs2897250	5	51674057	0.419495	Weight_sex_comb	-0.00747235	0.00342868	0.029	-0.00324504	0.00179814	0.071	-0.00271781	0.00178292	0.13	-0.00229994	0.00180368	0.2
rs10491334	5	110772404	0.203218	BMI_F	0.0191031	0.00594416	0.0013	0.00563562	0.00328033	0.086	0.00635438	0.00323513	0.05	0.00692238	0.00327972	0.035
rs10491334	5	110772404	0.201675	BMI_M	0.00421312	0.0064927	0.52	0.00232486	0.00357355	0.52	0.00108035	0.00354173	0.76	0.00155624	0.00359641	0.67
rs10491334	5	110772404	0.202515	BMI_sex_comb	0.013093	0.00438157	0.0028	0.00260447	0.00241346	0.28	0.00260736	0.00239137	0.28	0.00275219	0.0024166	0.25
rs10491334	5	110772404	0.203059	Weight_F	0.0154263	0.00567607	0.0066	0.00319258	0.00306422	0.3	0.00533098	0.00301981	0.078	0.00646473	0.00303288	0.033
rs10491334	5	110772404	0.201831	Weight_M	0.00581969	0.00622385	0.35	0.00530702	0.00316558	0.094	0.00604495	0.00312946	0.053	0.00506836	0.00317914	0.11
rs10491334	5	110772404	0.202501	Weight_sex_comb	0.0114503	0.00419157	0.0063	0.00409382	0.0021983	0.063	0.00341714	0.00217969	0.12	0.00470613	0.00220507	0.033
rs3805586	5	114567027	0.399467	BMI_F	0.00415687	0.00487834	0.39	0.00325059	0.00269216	0.23	0.00266312	0.00265506	0.32	0.00365453	0.00269166	0.17
rs3805586	5	114567027	0.397801	BMI_M	0.00808411	0.00534037	0.13	0.00255844	0.0029391	0.38	0.00408055	0.00291293	0.16	0.00385248	0.00295791	0.19
rs3805586	5	114567027	0.398707	BMI_sex_comb	0.00549248	0.00359971	0.13	0.00581092	0.00198276	0.0034	0.00545049	0.00196461	0.0055	0.00555357	0.00198534	0.0052
rs3805586	5	114567027	0.399448	Weight_F	0.00450536	0.00465356	0.33	0.00533668	0.00251227	0.034	0.00551554	0.00247586	0.026	0.00403157	0.00248658	0.1
rs3805586	5	114567027	0.398533	Weight_M	0.00753006	0.00511941	0.14	0.00383508	0.00260375	0.14	0.00333495	0.00257404	0.2	0.00285825	0.0026149	0.27
rs3805586	5	114567027	0.399033	Weight_sex_comb	0.00537948	0.00344171	0.12	0.00295131	0.00180501	0.1	0.0034975	0.00178972	0.051	0.0038343	0.00181056	0.034
rs17411921	5	117005977	0.333189	BMI_F	0.000907952	0.00507773	0.86	0.00213766	0.00280231	0.45	0.00286063	0.00276369	0.3	0.00321701	0.00280179	0.25
rs17411921	5	117005977	0.329568	BMI_M	-0.00534395	0.00559854	0.34	-0.00050387	0.00308159	0.87	-0.000233145	0.00305415	0.94	0.000371849	0.00310131	0.9
rs17411921	5	117005977	0.331538	BMI_sex_comb	-0.00161435	0.00375894	0.67	0.00107297	0.0020705	0.6	0.000288925	0.00205155	0.89	1.15596e-05	0.00207319	1
rs17411921	5	117005977	0.333013	Weight_F	0.00206546	0.00484443	0.67	-0.000486508	0.00261536	0.85	0.000111276	0.00257745	0.97	-1.2598e-05	0.00258861	1
rs17411921	5	117005977	0.330141	Weight_M	-0.00856266	0.005365	0.11	-0.00135728	0.00272906	0.62	-0.00178651	0.00269791	0.51	-0.0029234	0.00274074	0.29
rs17411921	5	117005977	0.331708	Weight_sex_comb	-0.00248955	0.00359359	0.49	0.000627554	0.00188468	0.74	0.000934333	0.00186872	0.62	0.000866625	0.00189048	0.65
rs2149954	5	157820602	0.357445	BMI_F	0.0107083	0.00498329	0.032	-0.00123852	0.00274992	0.65	-0.00167373	0.00271203	0.54	-0.00142402	0.00274941	0.6
rs2149954	5	157820602	0.357262	BMI_M	-0.00593751	0.00544384	0.28	-0.00540831	0.00299606	0.071	-0.00575916	0.00296938	0.052	-0.0059522	0.00301523	0.048
rs2149954	5	157820602	0.357362	BMI_sex_comb	0.00379506	0.00367355	0.3	-0.00113536	0.00202335	0.57	-0.00188432	0.00200483	0.35	-0.00186857	0.00202598	0.36
rs2149954	5	157820602	0.358148	Weight_F	0.00565839	0.00474977	0.23	-0.00273032	0.00256418	0.29	-0.00355835	0.00252701	0.16	-0.00326716	0.00253796	0.2
rs2149954	5	157820602	0.358009	Weight_M	-0.00215825	0.00521826	0.68	-0.00377058	0.0026541	0.16	-0.00279224	0.00262381	0.29	-0.00321499	0.00266546	0.23
rs2149954	5	157820602	0.358085	Weight_sex_comb	0.00223481	0.00351068	0.52	-0.00123554	0.00184113	0.5	-0.00152921	0.00182553	0.4	-0.00242286	0.00184679	0.19
rs12526097	6	2626824	0.082024	BMI_F	0.0200541	0.00879605	0.023	0.00405817	0.00485384	0.4	0.00269452	0.00478705	0.57	0.00354609	0.00485296	0.46
rs12526097	6	2626824	0.081305	BMI_M	-0.0131324	0.00963326	0.17	-0.00504869	0.00530213	0.34	-0.0073043	0.00525509	0.16	-0.0105814	0.00533621	0.047
rs12526097	6	2626824	0.081696	BMI_sex_comb	0.00628961	0.00649152	0.33	0.000616826	0.00357567	0.86	-1.26879e-05	0.00354282	1	0.00059137	0.00358004	0.87
rs12526097	6	2626824	0.082082	Weight_F	0.013836	0.00839909	0.099	0.0018848	0.00453306	0.68	0.00244963	0.00446766	0.58	0.00387479	0.00448686	0.39
rs12526097	6	2626824	0.081654	Weight_M	-0.00583877	0.00921776	0.53	-0.00417728	0.00468907	0.37	-0.00555401	0.00463512	0.23	-0.00592165	0.00470864	0.21
rs12526097	6	2626824	0.081887	Weight_sex_comb	0.00500118	0.00620514	0.42	-0.000290404	0.00325425	0.93	-0.00114016	0.00322654	0.72	-0.000333718	0.00326395	0.92
rs11753077	6	20015205	0.363492	BMI_F	0.0033827	0.00495409	0.49	0.00403476	0.0027342	0.14	0.00460393	0.00269658	0.088	0.00456598	0.00273371	0.095
rs11753077	6	20015205	0.362771	BMI_M	0.000783201	0.0054173	0.89	0.000128436	0.00298155	0.97	-0.000282717	0.0029551	0.92	-0.0017725	0.00300071	0.55
rs11753077	6	20015205	0.363163	BMI_sex_comb	0.00217779	0.00365371	0.55	0.00123254	0.00201265	0.54	8.93507e-05	0.00199416	0.96	6.75232e-05	0.00201512	0.97
rs11753077	6	20015205	0.363337	Weight_F	0.00105245	0.00473032	0.82	0.00264522	0.00255327	0.3	0.00193103	0.00251644	0.44	0.000267098	0.00252725	0.92
rs11753077	6	20015205	0.362742	Weight_M	0.000199433	0.00519819	0.97	-0.00112936	0.00264432	0.67	-0.000871104	0.0026139	0.74	-0.0013497	0.00265536	0.61
rs11753077	6	20015205	0.363066	Weight_sex_comb	0.000557945	0.00349681	0.87	-0.00166139	0.00183394	0.36	-0.00210349	0.00181832	0.25	-0.00234216	0.0018394	0.2
rs9368368	6	21912632	0.188254	BMI_F	0.00255825	0.00610918	0.68	0.000487948	0.00337116	0.88	0.00107116	0.00332477	0.75	0.00120048	0.00337055	0.72
rs9368368	6	21912632	0.186804	BMI_M	-0.0136972	0.00668935	0.041	-0.00871965	0.00368173	0.018	-0.00990195	0.00364906	0.0067	-0.0074662	0.00370539	0.044
rs9368368	6	21912632	0.187593	BMI_sex_comb	-0.00480925	0.00450845	0.29	-0.00283805	0.0024833	0.25	-0.00210507	0.00246049	0.39	-0.00255317	0.00248634	0.3
rs9368368	6	21912632	0.1881	Weight_F	0.000632706	0.00583396	0.91	-0.00126347	0.00314867	0.69	-0.00140651	0.00310324	0.65	-0.000713821	0.00311658	0.82
rs9368368	6	21912632	0.186489	Weight_M	-0.0121483	0.00641299	0.058	-0.0104604	0.0032623	0.0013	-0.00989172	0.00322476	0.0022	-0.00910621	0.00327592	0.0054
rs9368368	6	21912632	0.187368	Weight_sex_comb	-0.00537196	0.00431343	0.21	-0.00438835	0.00226211	0.052	-0.00408177	0.00224284	0.069	-0.00392915	0.00226885	0.083
rs12199884	6	51783278	0.202061	BMI_F	0.00320249	0.00596849	0.59	0.00321586	0.00329364	0.33	0.00315452	0.00324832	0.33	0.00321804	0.00329305	0.33
rs12199884	6	51783278	0.205014	BMI_M	0.00138784	0.00646149	0.83	-0.00204086	0.00355623	0.57	-0.00150893	0.00352468	0.67	-0.00260658	0.00357909	0.47
rs12199884	6	51783278	0.203407	BMI_sex_comb	0.00193356	0.00438153	0.66	-0.00063195	0.00241337	0.79	-0.000607813	0.0023912	0.8	-0.00101049	0.00241632	0.68
rs12199884	6	51783278	0.202591	Weight_F	0.00180073	0.00568943	0.75	0.000565183	0.00307063	0.85	0.000318574	0.00302633	0.92	-0.000245852	0.00303933	0.94
rs12199884	6	51783278	0.205397	Weight_M	-0.00101535	0.00618951	0.87	-0.000178496	0.0031485	0.95	0.00089723	0.00311227	0.77	0.00186737	0.00316164	0.55
rs12199884	6	51783278	0.203866	Weight_sex_comb	0.000245028	0.00418647	0.95	0.000922663	0.00219547	0.67	0.00167467	0.00217677	0.44	0.00163294	0.00220201	0.46
rs6453914	6	77263178	0.373006	BMI_F	-0.00586896	0.00496488	0.24	-0.00598226	0.00273976	0.029	-0.00481837	0.00270206	0.075	-0.00329662	0.00273926	0.23
rs6453914	6	77263178	0.374936	BMI_M	0.0170076	0.00541281	0.0017	0.0104545	0.00297925	0.00045	0.0101633	0.00295282	0.00058	0.00963596	0.0029984	0.0013
rs6453914	6	77263178	0.373886	BMI_sex_comb	0.0038975	0.00365673	0.29	0.000765475	0.00201428	0.7	0.000121515	0.00199578	0.95	0.000444313	0.00201675	0.83
rs6453914	6	77263178	0.373743	Weight_F	-0.00743306	0.0047373	0.12	-0.00605047	0.00255673	0.018	-0.00585893	0.00251984	0.02	-0.00585933	0.00253067	0.021
rs6453914	6	77263178	0.375399	Weight_M	0.0131659	0.00518744	0.011	0.0060133	0.00263891	0.023	0.00574943	0.00260855	0.028	0.00463761	0.00264993	0.08
rs6453914	6	77263178	0.374496	Weight_sex_comb	0.00206822	0.00349641	0.55	-0.0011253	0.00183372	0.54	-0.000791327	0.0018181	0.66	-0.000676221	0.00183918	0.71
rs6568433	6	106829537	0.422593	BMI_F	0.00176804	0.00483882	0.71	0.00118376	0.00267045	0.66	0.00114757	0.0026337	0.66	0.00112894	0.00266997	0.67
rs6568433	6	106829537	0.42403	BMI_M	0.00261864	0.00528332	0.62	0.00321624	0.00290761	0.27	0.00261706	0.00288182	0.36	0.00251946	0.0029263	0.39
rs6568433	6	106829537	0.423248	BMI_sex_comb	0.00223901	0.00356624	0.53	-3.48587e-05	0.00196435	0.99	0.0011189	0.0019463	0.57	0.000825052	0.00196675	0.67
rs6568433	6	106829537	0.421373	Weight_F	0.00108606	0.00462259	0.81	0.000882446	0.00249507	0.72	0.00200986	0.00245907	0.41	0.00291558	0.00246964	0.24
rs6568433	6	106829537	0.422153	Weight_M	0.0035826	0.00506782	0.48	0.00246142	0.00257779	0.34	0.00154586	0.00254813	0.54	0.00161153	0.00258855	0.53
rs6568433	6	106829537	0.421727	Weight_sex_comb	0.00237656	0.00341354	0.49	0.00124199	0.00179017	0.49	0.00104835	0.00177492	0.55	0.00169757	0.0017955	0.34
rs6911407	6	108867031	0.369233	BMI_F	-0.00222164	0.00494023	0.65	0.00192893	0.00272622	0.48	0.0010069	0.00268871	0.71	-0.000686164	0.00272573	0.8
rs6911407	6	108867031	0.369101	BMI_M	0.00685296	0.00539897	0.2	0.00496348	0.00297143	0.095	0.00503608	0.00294507	0.087	0.005779	0.00299053	0.053
rs6911407	6	108867031	0.369173	BMI_sex_comb	0.00179539	0.00364254	0.62	0.0006398	0.00200641	0.75	0.000973892	0.00198798	0.62	0.00102095	0.00200887	0.61
rs6911407	6	108867031	0.369399	Weight_F	-0.00190774	0.00471857	0.69	0.000327551	0.00254683	0.9	-0.000245064	0.00251008	0.92	0.000341636	0.00252087	0.89
rs6911407	6	108867031	0.368838	Weight_M	0.00131967	0.00517514	0.8	0.00203286	0.00263266	0.44	0.00198382	0.00260237	0.45	0.00271936	0.00264365	0.3
rs6911407	6	108867031	0.369144	Weight_sex_comb	-0.000346028	0.00348507	0.92	0.00130691	0.00182781	0.47	0.000863802	0.00181224	0.63	0.00145	0.00183325	0.43
rs1262476	6	126986996	0.261777	BMI_F	0.00921554	0.00543429	0.09	0.00561944	0.00299907	0.061	0.0061256	0.0029578	0.038	0.00649972	0.00299853	0.03
rs1262476	6	126986996	0.261528	BMI_M	-0.000818714	0.00594917	0.89	-0.000918227	0.00327429	0.78	-0.000426708	0.00324524	0.9	-0.000388294	0.00329534	0.91
rs1262476	6	126986996	0.261663	BMI_sex_comb	0.00508782	0.00400984	0.2	0.00484823	0.00220878	0.028	0.00583122	0.00218849	0.0077	0.00578849	0.00221148	0.0089
rs1262476	6	126986996	0.262523	Weight_F	0.00357695	0.00518398	0.49	0.00256845	0.00279815	0.36	0.00225937	0.00275778	0.41	0.00220838	0.00276963	0.43
rs1262476	6	126986996	0.262533	Weight_M	-0.00127816	0.00569274	0.82	-0.00264188	0.00289587	0.36	-0.00203247	0.00286255	0.48	-0.00169187	0.00290796	0.56
rs1262476	6	126986996	0.262527	Weight_sex_comb	0.00142831	0.00383089	0.71	0.000839738	0.00200913	0.68	0.000958496	0.00199202	0.63	0.000940215	0.00201511	0.64
rs6915183	6	166706169	0.399206	BMI_F	0.000570015	0.00487595	0.91	1.44283e-05	0.0026909	1	-0.00013805	0.00265388	0.96	-0.00116749	0.00269042	0.66
rs6915183	6	166706169	0.397522	BMI_M	-0.00275101	0.00531692	0.6	-0.00145499	0.0029261	0.62	-0.00155949	0.00290014	0.59	-0.00126246	0.00294491	0.67
rs6915183	6	166706169	0.398439	BMI_sex_comb	-0.00089382	0.00359155	0.8	-0.000180529	0.00197831	0.93	-0.00039193	0.00196014	0.84	-0.000844371	0.00198073	0.67
rs6915183	6	166706169	0.399207	Weight_F	-0.00276572	0.00465717	0.55	-0.00070027	0.00251366	0.78	-0.00119227	0.0024774	0.63	-0.00119261	0.00248804	0.63
rs6915183	6	166706169	0.397553	Weight_M	-0.00425353	0.0050962	0.4	-0.00503443	0.0025922	0.052	-0.00583021	0.00256238	0.023	-0.00571692	0.00260303	0.028
rs6915183	6	166706169	0.398455	Weight_sex_comb	-0.00371473	0.00343621	0.28	-0.000474114	0.00180207	0.79	-0.00122882	0.00178672	0.49	-0.0016541	0.00180744	0.36
rs4721135	7	1912222	0.408921	BMI_F	-0.00348619	0.00485161	0.47	-0.00307935	0.00267739	0.25	-0.00271928	0.00264054	0.3	-0.00178786	0.00267694	0.5
rs4721135	7	1912222	0.409575	BMI_M	0.0112061	0.00531525	0.035	0.00701533	0.00292538	0.016	0.00648808	0.0028993	0.025	0.00725358	0.00294406	0.014
rs4721135	7	1912222	0.409219	BMI_sex_comb	0.00283603	0.00358125	0.43	0.00378986	0.00197266	0.055	0.00263452	0.00195455	0.18	0.00255602	0.00197511	0.2
rs4721135	7	1912222	0.410835	Weight_F	-0.00518897	0.00462856	0.26	-0.00439277	0.00249856	0.079	-0.00344641	0.00246237	0.16	-0.00255633	0.00247307	0.3
rs4721135	7	1912222	0.4108	Weight_M	0.00938086	0.00509056	0.065	0.00611435	0.00258909	0.018	0.00532882	0.00255953	0.037	0.00440783	0.00260016	0.09
rs4721135	7	1912222	0.410819	Weight_sex_comb	0.0016141	0.00342314	0.64	0.0016503	0.00179529	0.36	0.00122848	0.00178001	0.49	0.00212402	0.00180073	0.24
rs11978878	7	9146717	0.489993	BMI_F	0.00731592	0.0047917	0.13	0.000698088	0.00264434	0.79	0.00137209	0.00260794	0.6	0.00130029	0.0026439	0.62
rs11978878	7	9146717	0.488742	BMI_M	-0.00200398	0.0052403	0.7	0.000486555	0.00288435	0.87	0.00142933	0.00285863	0.62	0.00165514	0.00290277	0.57
rs11978878	7	9146717	0.489423	BMI_sex_comb	0.00330711	0.00353423	0.35	0.00155936	0.00194685	0.42	0.000703523	0.00192898	0.72	0.00135532	0.00194927	0.49
rs11978878	7	9146717	0.489891	Weight_F	0.0055135	0.00457248	0.23	0.00323567	0.00246819	0.19	0.00293886	0.00243244	0.23	0.00269991	0.002443	0.27
rs11978878	7	9146717	0.488849	Weight_M	-0.00454724	0.00502155	0.37	-0.0020592	0.00255429	0.42	-0.00150168	0.00252513	0.55	-0.00112337	0.0025652	0.66
rs11978878	7	9146717	0.489418	Weight_sex_comb	0.000827794	0.00337945	0.81	0.000454606	0.00177244	0.8	0.000859987	0.00175736	0.62	0.00171507	0.00177781	0.33
rs2069837	7	22768027	0.066544	BMI_F	0.00726763	0.00962915	0.45	0.00464141	0.00531355	0.38	0.00303948	0.00524041	0.56	0.00416549	0.00531266	0.43
rs2069837	7	22768027	0.067444	BMI_M	0.0012281	0.0104414	0.91	-0.00385453	0.00574681	0.5	-0.0049083	0.00569557	0.39	-0.00334951	0.00578351	0.56
rs2069837	7	22768027	0.066954	BMI_sex_comb	0.00537811	0.00707468	0.45	0.00216033	0.00389698	0.58	0.00262672	0.00386121	0.5	0.000937657	0.00390182	0.81
rs2069837	7	22768027	0.06614	Weight_F	0.0113138	0.00922195	0.22	0.00191056	0.00497788	0.7	0.00213985	0.00490579	0.66	0.00183506	0.00492709	0.71
rs2069837	7	22768027	0.067481	Weight_M	-0.00581962	0.0100003	0.56	-0.00630847	0.0050864	0.21	-0.00606949	0.00502834	0.23	-0.00676634	0.00510814	0.19
rs2069837	7	22768027	0.066749	Weight_sex_comb	0.00408263	0.00677658	0.55	-0.0031882	0.00355416	0.37	-0.00281917	0.00352392	0.42	-0.00337854	0.00356493	0.34
rs17169634	7	34093997	0.076924	BMI_F	-0.00163878	0.00900228	0.86	0.00048854	0.00496824	0.92	-0.00075055	0.00489986	0.88	-0.00149701	0.00496741	0.76
rs17169634	7	34093997	0.077242	BMI_M	0.00988472	0.00979066	0.31	0.00196913	0.00538878	0.71	0.00348926	0.00534073	0.51	0.00187672	0.00542319	0.73
rs17169634	7	34093997	0.077069	BMI_sex_comb	0.00358095	0.00662296	0.59	0.00183592	0.00364839	0.61	-0.000255894	0.0036149	0.94	-0.000522575	0.00365292	0.89
rs17169634	7	34093997	0.076553	Weight_F	-0.00724441	0.00861159	0.4	-0.00421622	0.00464869	0.36	-0.00358707	0.00458137	0.43	-0.00439964	0.00460126	0.34
rs17169634	7	34093997	0.076514	Weight_M	0.0142449	0.0094309	0.13	0.00646831	0.00479724	0.18	0.00786004	0.00474248	0.097	0.00805417	0.00481774	0.095
rs17169634	7	34093997	0.076535	Weight_sex_comb	0.0025998	0.00635658	0.68	0.000929082	0.00333402	0.78	0.000393454	0.00330565	0.91	-0.00162917	0.00334412	0.63
rs4732038	7	134250322	0.479221	BMI_F	0.000493442	0.00481853	0.92	0.00326736	0.00265907	0.22	0.00202372	0.00262247	0.44	0.00143914	0.00265863	0.59
rs4732038	7	134250322	0.476889	BMI_M	0.00796214	0.00527577	0.13	0.00518129	0.00290364	0.074	0.00480752	0.00287775	0.095	0.0044641	0.00292218	0.13
rs4732038	7	134250322	0.478158	BMI_sex_comb	0.00378215	0.00355583	0.29	0.00381238	0.00195862	0.052	0.00392257	0.00194064	0.043	0.00375536	0.00196105	0.055
rs4732038	7	134250322	0.478934	Weight_F	0.000418821	0.00460127	0.93	0.00138527	0.00248369	0.58	0.00234062	0.00244772	0.34	0.00272356	0.00245835	0.27
rs4732038	7	134250322	0.476718	Weight_M	0.00759901	0.00506031	0.13	0.00507339	0.00257369	0.049	0.00540962	0.00254431	0.033	0.00394154	0.00258469	0.13
rs4732038	7	134250322	0.477927	Weight_sex_comb	0.0038569	0.00340285	0.26	0.00276667	0.00178462	0.12	0.00282044	0.00176944	0.11	0.00229883	0.00179003	0.2
rs1267601	7	140544165	0.062074	BMI_F	-0.00248493	0.00984783	0.8	0.000402764	0.00543422	0.94	0.000198637	0.00535942	0.97	0.000437289	0.00543331	0.94
rs1267601	7	140544165	0.061048	BMI_M	0.00965686	0.0109141	0.38	0.00872752	0.00600696	0.15	0.00975939	0.0059534	0.1	0.0094802	0.00604531	0.12
rs1267601	7	140544165	0.061606	BMI_sex_comb	0.00274979	0.00730709	0.71	0.00244085	0.00402501	0.54	0.00233453	0.00398806	0.56	0.0023412	0.00403001	0.56
rs1267601	7	140544165	0.061744	Weight_F	-0.0116888	0.00943678	0.22	-0.00885141	0.00509374	0.082	-0.00594973	0.00501997	0.24	-0.00399019	0.00504177	0.43
rs1267601	7	140544165	0.060909	Weight_M	0.0104991	0.0104845	0.32	0.00313944	0.00533255	0.56	0.00515024	0.00527168	0.33	0.00516694	0.00535535	0.33
rs1267601	7	140544165	0.061365	Weight_sex_comb	-0.00163415	0.00701091	0.82	-0.000742923	0.00367697	0.84	-0.00182485	0.00364568	0.62	-0.0018647	0.00368811	0.61
rs11136774	8	4644789	0.2864	BMI_F	0.000132302	0.00533878	0.98	4.87694e-05	0.00294614	0.99	0.00057575	0.0029056	0.84	0.00116311	0.00294563	0.69
rs11136774	8	4644789	0.287374	BMI_M	-0.00754157	0.00580801	0.19	-0.00510625	0.00319633	0.11	-0.00503745	0.00316795	0.11	-0.00473768	0.0032169	0.14
rs11136774	8	4644789	0.286844	BMI_sex_comb	-0.0033238	0.00392799	0.4	-0.00285538	0.00216357	0.19	-0.00343263	0.00214374	0.11	-0.00323078	0.00216627	0.14
rs11136774	8	4644789	0.28669	Weight_F	9.51158e-05	0.00509808	0.99	-0.00113888	0.00275192	0.68	-0.00160796	0.0027121	0.55	-0.0017485	0.00272385	0.52
rs11136774	8	4644789	0.287114	Weight_M	-0.00319572	0.00556909	0.57	-0.00378485	0.00283248	0.18	-0.00455268	0.00280009	0.1	-0.00462906	0.0028445	0.1
rs11136774	8	4644789	0.286883	Weight_sex_comb	-0.00144282	0.00375826	0.7	-0.00213336	0.00197113	0.28	-0.00239568	0.00195439	0.22	-0.00199208	0.00197716	0.31
rs11783562	8	30838546	0.491601	BMI_F	-0.00345129	0.00476922	0.47	-0.00167362	0.00263188	0.52	-0.00104786	0.00259568	0.69	-0.000712771	0.00263143	0.79
rs11783562	8	30838546	0.49132	BMI_M	0.00690333	0.005207	0.18	0.00612533	0.00286569	0.033	0.00454106	0.00284024	0.11	0.00476954	0.00288413	0.098
rs11783562	8	30838546	0.491473	BMI_sex_comb	0.00106042	0.00351457	0.76	0.00168941	0.00193595	0.38	0.0020027	0.0019182	0.3	0.00246967	0.00193837	0.2
rs11783562	8	30838546	0.491598	Weight_F	-0.00676495	0.00455512	0.14	-0.0029956	0.00245893	0.22	-0.00249027	0.00242335	0.3	-0.00221498	0.00243385	0.36
rs11783562	8	30838546	0.492126	Weight_M	0.00211479	0.00499489	0.67	0.00230969	0.00254057	0.36	0.00279618	0.00251153	0.27	0.00274508	0.00255136	0.28
rs11783562	8	30838546	0.491838	Weight_sex_comb	-0.00268812	0.00336376	0.42	-0.00132997	0.0017643	0.45	-0.00137211	0.00174931	0.43	-0.000917313	0.00176969	0.6
rs10957550	8	72294588	0.276898	BMI_F	-0.000613869	0.00533811	0.91	0.000770584	0.00294603	0.79	0.00176726	0.0029055	0.54	0.00272718	0.00294552	0.35
rs10957550	8	72294588	0.276701	BMI_M	-0.00465142	0.00585151	0.43	0.000154051	0.00322034	0.96	-0.00025114	0.00319175	0.94	0.0017748	0.00324107	0.58
rs10957550	8	72294588	0.276808	BMI_sex_comb	-0.0021152	0.00394104	0.59	-0.00132293	0.00217082	0.54	-0.000838824	0.00215093	0.7	-0.000135529	0.00217353	0.95
rs10957550	8	72294588	0.27681	Weight_F	-0.002353	0.00509916	0.64	1.61997e-05	0.00275271	1	-0.000444421	0.00271288	0.87	-0.000586112	0.00272463	0.83
rs10957550	8	72294588	0.275817	Weight_M	0.00135647	0.0056148	0.81	0.00204979	0.00285576	0.47	0.00212742	0.00282311	0.45	0.00177735	0.00286788	0.54
rs10957550	8	72294588	0.276359	Weight_sex_comb	-0.000603597	0.00377267	0.87	0.000959723	0.00197872	0.63	0.00118894	0.00196191	0.54	0.00131156	0.00198477	0.51
rs10125755	9	11194115	0.476872	BMI_F	0.00216345	0.0047902	0.65	0.00165572	0.00264373	0.53	0.00176886	0.00260735	0.5	0.00262586	0.00264328	0.32
rs10125755	9	11194115	0.479963	BMI_M	-0.000769227	0.00523817	0.88	-0.00119409	0.00288282	0.68	-0.00127152	0.00285718	0.66	-0.000624489	0.00290126	0.83
rs10125755	9	11194115	0.478281	BMI_sex_comb	0.000956137	0.00353295	0.79	0.000575557	0.00194609	0.77	0.000821699	0.00192824	0.67	0.00126528	0.00194857	0.52
rs10125755	9	11194115	0.476277	Weight_F	0.00156723	0.0045757	0.73	0.000874959	0.00247011	0.72	0.00123726	0.00243433	0.61	0.00164753	0.00244487	0.5
rs10125755	9	11194115	0.479046	Weight_M	-0.00274733	0.00502509	0.58	-0.00191559	0.00255588	0.45	-0.000613023	0.00252669	0.81	-0.00030102	0.00256671	0.91
rs10125755	9	11194115	0.477535	Weight_sex_comb	-0.000286767	0.00338169	0.93	-0.000657863	0.00177362	0.71	-0.00122816	0.00175853	0.48	-0.00150009	0.00177898	0.4
rs524126	9	13708607	0.332775	BMI_F	-0.0118217	0.00505782	0.019	-0.00210847	0.00279151	0.45	-0.00178818	0.00275311	0.52	-0.00256552	0.00279104	0.36
rs524126	9	13708607	0.332218	BMI_M	-0.000709023	0.00553789	0.9	-0.000452729	0.00304794	0.88	-0.000990179	0.00302083	0.74	-0.000461864	0.00306744	0.88
rs524126	9	13708607	0.332521	BMI_sex_comb	-0.00726912	0.0037325	0.051	-0.00360086	0.002056	0.08	-0.00212905	0.00203714	0.3	-0.00189415	0.00205862	0.36
rs524126	9	13708607	0.332918	Weight_F	-0.0107831	0.00483231	0.026	-0.00380636	0.00260877	0.14	-0.00440982	0.00257099	0.086	-0.0028484	0.00258212	0.27
rs524126	9	13708607	0.3323	Weight_M	0.000649699	0.00530993	0.9	-0.000696016	0.00270089	0.8	0.000626541	0.00267004	0.81	0.000888377	0.00271233	0.74
rs524126	9	13708607	0.332637	Weight_sex_comb	-0.00585016	0.00357231	0.1	-0.00110885	0.00187357	0.55	-0.00178945	0.00185763	0.34	-0.00200583	0.00187923	0.29
rs7859091	9	24740388	0.039957	BMI_F	0.000879266	0.0122918	0.94	0.00670028	0.00678309	0.32	0.00510329	0.00668977	0.45	0.00646843	0.00678195	0.34
rs7859091	9	24740388	0.040163	BMI_M	-0.0246502	0.0133739	0.065	-0.00859068	0.00736104	0.24	-0.00782883	0.00729557	0.28	-0.00554321	0.00740813	0.45
rs7859091	9	24740388	0.040051	BMI_sex_comb	-0.0100937	0.00904528	0.26	-0.00441727	0.00498234	0.38	-0.00400927	0.00493662	0.42	-0.00384661	0.00498867	0.44
rs7859091	9	24740388	0.040048	Weight_F	0.00126873	0.0117267	0.91	0.000817784	0.00632978	0.9	0.00149442	0.0062381	0.81	0.000325234	0.00626512	0.96
rs7859091	9	24740388	0.040103	Weight_M	-0.0178351	0.0128208	0.16	-0.00956531	0.00652136	0.14	-0.00799515	0.00644687	0.21	-0.00622088	0.00654898	0.34
rs7859091	9	24740388	0.040073	Weight_sex_comb	-0.00730512	0.00864921	0.4	-0.00581929	0.00453614	0.2	-0.00645701	0.00449756	0.15	-0.00581458	0.00454986	0.2
rs10973748	9	38322516	0.055271	BMI_F	0.00864602	0.0105778	0.41	0.00390587	0.00583787	0.5	0.00417833	0.00575755	0.47	0.00624532	0.00583689	0.28
rs10973748	9	38322516	0.054352	BMI_M	-0.000188449	0.011632	0.99	0.00619668	0.00640163	0.33	0.00387452	0.00634469	0.54	0.00230538	0.00644258	0.72
rs10973748	9	38322516	0.054852	BMI_sex_comb	0.00464754	0.00782144	0.55	0.00597847	0.00430833	0.17	0.00431255	0.0042688	0.31	0.00361682	0.00431381	0.4
rs10973748	9	38322516	0.054774	Weight_F	0.0103233	0.0101461	0.31	0.00553579	0.00547732	0.31	0.00593222	0.00539798	0.27	0.00335595	0.00542136	0.54
rs10973748	9	38322516	0.053969	Weight_M	-0.00194777	0.0111947	0.86	0.00371965	0.00569402	0.51	0.00313855	0.00562898	0.58	0.00186041	0.00571813	0.74
rs10973748	9	38322516	0.054408	Weight_sex_comb	0.00401909	0.00751441	0.59	0.00431247	0.00394115	0.27	0.00153503	0.00390764	0.69	-0.000416751	0.00395307	0.92
rs4745062	9	73784264	0.416067	BMI_F	0.00128245	0.00482718	0.79	-0.00220484	0.00266397	0.41	-0.00315394	0.00262732	0.23	-0.00413509	0.00266352	0.12
rs4745062	9	73784264	0.416732	BMI_M	0.0012783	0.00528943	0.81	-0.00219278	0.00291166	0.45	-0.00282039	0.00288577	0.33	-0.00188055	0.00293029	0.52
rs4745062	9	73784264	0.416371	BMI_sex_comb	0.00147727	0.00356368	0.68	-0.000441638	0.00196313	0.82	-0.00107561	0.00194512	0.58	-0.00186577	0.00196562	0.34
rs4745062	9	73784264	0.415309	Weight_F	-0.00161223	0.00461478	0.73	-0.00511951	0.00249102	0.04	-0.00557332	0.00245494	0.023	-0.00681478	0.00246557	0.0057
rs4745062	9	73784264	0.415999	Weight_M	-0.000169755	0.0050706	0.97	0.00131229	0.00257959	0.61	0.00147867	0.00255012	0.56	-0.000121165	0.00259051	0.96
rs4745062	9	73784264	0.415623	Weight_sex_comb	-0.000809915	0.00341145	0.81	-0.00178221	0.00178927	0.32	-0.00233171	0.00177405	0.19	-0.00217957	0.00179468	0.22
rs348480	9	75513722	0.157914	BMI_F	0.0125306	0.00656193	0.056	0.00770904	0.00362122	0.033	0.00816729	0.0035714	0.022	0.00764968	0.00362061	0.035
rs348480	9	75513722	0.15965	BMI_M	-0.00482019	0.00711892	0.5	-0.00091907	0.00391783	0.81	-0.0013532	0.00388299	0.73	-0.00164429	0.00394289	0.68
rs348480	9	75513722	0.158705	BMI_sex_comb	0.00522964	0.00482216	0.28	0.00133244	0.00265618	0.62	0.00190256	0.00263181	0.47	0.00169453	0.00265956	0.52
rs348480	9	75513722	0.158187	Weight_F	0.0137012	0.00626066	0.029	0.0076396	0.00337943	0.024	0.00713413	0.00333048	0.032	0.00672029	0.00334491	0.045
rs348480	9	75513722	0.15983	Weight_M	0.00188353	0.00682166	0.78	0.00312191	0.00346961	0.37	0.00120762	0.00342998	0.72	0.00183783	0.00348431	0.6
rs348480	9	75513722	0.158933	Weight_sex_comb	0.00853796	0.00461035	0.064	0.00509176	0.00241795	0.035	0.00611996	0.00239738	0.011	0.0066153	0.00242526	0.0064
rs1327533	9	113131163	0.085447	BMI_F	-0.0175262	0.00863756	0.042	-0.0106566	0.00476709	0.025	-0.00895285	0.00470151	0.057	-0.00884576	0.00476629	0.063
rs1327533	9	113131163	0.084877	BMI_M	0.00537908	0.00946192	0.57	0.00177055	0.00520762	0.73	0.00161238	0.0051613	0.75	0.000174054	0.00524093	0.97
rs1327533	9	113131163	0.085187	BMI_sex_comb	-0.00762318	0.00637571	0.23	-0.00578051	0.00351197	0.1	-0.00539305	0.00347975	0.12	-0.00542127	0.00351643	0.12
rs1327533	9	113131163	0.084993	Weight_F	-0.0156301	0.00826254	0.059	-0.0109159	0.00446032	0.014	-0.00884865	0.00439571	0.044	-0.00596186	0.00441475	0.18
rs1327533	9	113131163	0.084386	Weight_M	0.00300769	0.00908831	0.74	-0.00290991	0.00462255	0.53	-0.00198006	0.00456975	0.66	-0.00104896	0.00464213	0.82
rs1327533	9	113131163	0.084717	Weight_sex_comb	-0.00705348	0.00611086	0.25	-0.00477009	0.00320492	0.14	-0.00477061	0.00317766	0.13	-0.00450362	0.00321461	0.16
rs7874142	9	137704782	0.439954	BMI_F	-0.00251787	0.00481782	0.6	-0.0013359	0.00265908	0.62	-0.000426586	0.0026225	0.87	-9.12036e-05	0.00265863	0.97
rs7874142	9	137704782	0.438876	BMI_M	-0.00294661	0.00524791	0.57	-0.00176388	0.0028884	0.54	-0.00252208	0.00286271	0.38	-0.00191695	0.00290688	0.51
rs7874142	9	137704782	0.439462	BMI_sex_comb	-0.00260016	0.00354723	0.46	-0.000490742	0.00195401	0.8	-0.000677784	0.00193608	0.73	-0.00101773	0.00195649	0.6
rs7874142	9	137704782	0.439991	Weight_F	-0.000855208	0.0045965	0.85	8.49267e-05	0.00248141	0.97	0.00147157	0.00244547	0.55	0.000974551	0.00245606	0.69
rs7874142	9	137704782	0.440074	Weight_M	0.00217282	0.00503376	0.67	0.00402358	0.00256044	0.12	0.0042305	0.00253119	0.095	0.00292863	0.00257128	0.25
rs7874142	9	137704782	0.440029	Weight_sex_comb	0.000740943	0.00339288	0.83	0.00181314	0.0017795	0.31	0.00224085	0.00176437	0.2	0.00273139	0.00178488	0.13
rs2031577	10	4050003	0.366105	BMI_F	0.000974098	0.00494747	0.84	0.00314673	0.0027306	0.25	0.00233818	0.00269305	0.39	0.0018424	0.00273014	0.5
rs2031577	10	4050003	0.364529	BMI_M	0.00475693	0.00543325	0.38	0.00335432	0.00299053	0.26	0.00281711	0.00296404	0.34	0.00306397	0.00300981	0.31
rs2031577	10	4050003	0.365386	BMI_sex_comb	0.00253001	0.00365599	0.49	0.000870948	0.00201384	0.67	0.00126743	0.00199538	0.53	0.00110923	0.00201645	0.58
rs2031577	10	4050003	0.36646	Weight_F	0.00445362	0.00472239	0.35	0.00248018	0.00254938	0.33	0.00263683	0.00251246	0.29	0.00259724	0.00252337	0.3
rs2031577	10	4050003	0.364736	Weight_M	0.00206483	0.0052049	0.69	0.000931251	0.00264748	0.73	0.00171895	0.00261723	0.51	0.00201686	0.00265882	0.45
rs2031577	10	4050003	0.365677	Weight_sex_comb	0.0032234	0.00349566	0.36	0.00144525	0.00183351	0.43	0.00142933	0.00181797	0.43	0.000300304	0.00183911	0.87
rs9664222	10	89338633	0.224822	BMI_F	-0.00393529	0.00572358	0.49	-0.00483572	0.00315868	0.13	-0.00475603	0.00311525	0.13	-0.00338642	0.00315815	0.28
rs9664222	10	89338633	0.226594	BMI_M	-0.00378684	0.00623775	0.54	-0.000174349	0.00343337	0.96	-0.00108622	0.00340295	0.75	-0.00154099	0.0034555	0.66
rs9664222	10	89338633	0.22563	BMI_sex_comb	-0.00394072	0.00421467	0.35	-0.002553	0.00232153	0.27	-0.00143795	0.00230026	0.53	-0.00123836	0.00232454	0.59
rs9664222	10	89338633	0.224544	Weight_F	-0.00440122	0.00547045	0.42	-0.00208211	0.00295287	0.48	-0.00128977	0.00291011	0.66	-0.000559642	0.00292275	0.85
rs9664222	10	89338633	0.226824	Weight_M	-0.00244975	0.00597914	0.68	3.60073e-05	0.00304131	0.99	0.000957979	0.00300656	0.75	0.00192134	0.00305433	0.53
rs9664222	10	89338633	0.22558	Weight_sex_comb	-0.00361629	0.00403392	0.37	0.00122453	0.00211578	0.56	0.000788899	0.00209785	0.71	0.00160275	0.00212224	0.45
rs7894051	10	135184421	0.0511041	BMI_F	0.00364227	0.0108561	0.74	-0.00177031	0.00599127	0.77	-0.00271811	0.00590889	0.65	-0.00400203	0.00599027	0.5
rs7894051	10	135184421	0.0495806	BMI_M	0.00342352	0.0119853	0.78	0.00370507	0.00659723	0.57	0.00313245	0.00653878	0.63	0.00400913	0.00663975	0.55
rs7894051	10	135184421	0.0504096	BMI_sex_comb	0.0034528	0.00804138	0.67	0.00241196	0.00442921	0.59	0.00278649	0.00438862	0.53	0.000994893	0.00443495	0.82
rs7894051	10	135184421	0.0511829	Weight_F	0.0106913	0.0103521	0.3	0.000735907	0.00558808	0.9	0.0013215	0.00550717	0.81	0.00257297	0.00553108	0.64
rs7894051	10	135184421	0.0496947	Weight_M	0.00380347	0.0114833	0.74	0.00615222	0.00584122	0.29	0.00410569	0.00577448	0.48	0.00315869	0.00586623	0.59
rs7894051	10	135184421	0.0505068	Weight_sex_comb	0.00751268	0.00768517	0.33	0.00396477	0.00403077	0.33	0.00207837	0.00399661	0.6	0.00152141	0.00404308	0.71
rs739401	11	3036324	0.49914	BMI_F	-0.00232107	0.00476728	0.63	-0.00229067	0.00263103	0.38	-0.00236056	0.00259484	0.36	-0.00280354	0.00263056	0.29
rs739401	11	3036324	0.499341	BMI_M	0.00597592	0.00519453	0.25	0.00221276	0.00285906	0.44	0.00230654	0.00283368	0.42	0.00158513	0.00287734	0.58
rs739401	11	3036324	0.499232	BMI_sex_comb	0.00162231	0.00351044	0.64	-0.000277308	0.00193376	0.89	-8.20371e-05	0.00191601	0.97	0.000256045	0.0019362	0.89
rs739401	11	3036324	0.499288	Weight_F	-0.00229091	0.00455136	0.61	-0.00227668	0.00245677	0.35	-0.00125803	0.00242118	0.6	-0.00196949	0.00243169	0.42
rs739401	11	3036324	0.499301	Weight_M	6.39118e-07	0.00497899	1	-0.00244251	0.00253248	0.33	-0.00180904	0.00250352	0.47	-0.000849441	0.00254323	0.74
rs739401	11	3036324	0.499294	Weight_sex_comb	-0.000902554	0.00335796	0.79	-0.000926377	0.00176111	0.6	-0.000775422	0.00174615	0.66	-0.000508337	0.00176644	0.77
rs11023737	11	15865287	0.34015	BMI_F	0.00175998	0.0050523	0.73	-0.00116519	0.00278807	0.68	-2.7166e-05	0.00274972	0.99	0.000201377	0.00278757	0.94
rs11023737	11	15865287	0.340915	BMI_M	0.00209226	0.00552591	0.7	0.000724313	0.00304136	0.81	0.000276542	0.00301436	0.93	-0.000616681	0.00306081	0.84
rs11023737	11	15865287	0.340499	BMI_sex_comb	0.00193045	0.00372678	0.6	0.00257471	0.00205282	0.21	0.00218171	0.00203398	0.28	0.00207549	0.00205542	0.31
rs11023737	11	15865287	0.340983	Weight_F	-0.000793704	0.00482398	0.87	0.00041307	0.00260375	0.87	0.000379531	0.00256603	0.88	0.000416178	0.00257717	0.87
rs11023737	11	15865287	0.340981	Weight_M	0.00233873	0.00530047	0.66	0.00172334	0.00269605	0.52	0.00155851	0.00266521	0.56	0.00106485	0.0027075	0.69
rs11023737	11	15865287	0.340982	Weight_sex_comb	0.000836394	0.00356628	0.81	0.00203901	0.00187033	0.28	0.00131746	0.00185443	0.48	0.00181203	0.00187598	0.33
rs12802656	11	16534415	0.480885	BMI_F	-0.00189818	0.00477377	0.69	2.76843e-05	0.00263445	0.99	0.000181391	0.00259821	0.94	0.00130637	0.00263398	0.62
rs12802656	11	16534415	0.476495	BMI_M	-0.00999134	0.00520654	0.055	-0.00375779	0.00286586	0.19	-0.00479468	0.00284041	0.091	-0.00487913	0.00288419	0.091
rs12802656	11	16534415	0.478884	BMI_sex_comb	-0.00498668	0.00351664	0.16	-0.00298131	0.00193721	0.12	-0.00276885	0.00191942	0.15	-0.00337516	0.00193965	0.082
rs12802656	11	16534415	0.481273	Weight_F	0.000572202	0.00455907	0.9	0.000522048	0.00246089	0.83	0.00131075	0.00242524	0.59	0.0010932	0.00243577	0.65
rs12802656	11	16534415	0.477841	Weight_M	-0.00554652	0.00499135	0.27	-0.00287155	0.00253896	0.26	-0.0030438	0.00250992	0.23	-0.00313765	0.00254973	0.22
rs12802656	11	16534415	0.479714	Weight_sex_comb	-0.00197059	0.00336485	0.56	-8.36824e-05	0.00176478	0.96	0.00022818	0.00174979	0.9	0.000109154	0.00177012	0.95
rs4755737	11	43791865	0.462522	BMI_F	0.00818882	0.00478481	0.087	0.00343598	0.00264061	0.19	0.00278498	0.00260429	0.28	0.00275489	0.00264014	0.3
rs4755737	11	43791865	0.462861	BMI_M	0.0101114	0.00522825	0.053	0.00548622	0.002878	0.057	0.00546152	0.00285245	0.056	0.00569985	0.00289641	0.049
rs4755737	11	43791865	0.462676	BMI_sex_comb	0.00886018	0.00352773	0.012	0.00274767	0.00194333	0.16	0.00248229	0.00192549	0.2	0.00219328	0.00194579	0.26
rs4755737	11	43791865	0.4634	Weight_F	0.00453097	0.00457181	0.32	0.00175337	0.00246786	0.48	0.00151607	0.00243211	0.53	0.000959625	0.00244267	0.69
rs4755737	11	43791865	0.463935	Weight_M	0.00609108	0.00501011	0.22	-0.000643034	0.00254865	0.8	-0.000228545	0.0025195	0.93	0.000466327	0.00255947	0.86
rs4755737	11	43791865	0.463643	Weight_sex_comb	0.00513292	0.00337568	0.13	0.000876547	0.00177049	0.62	0.00109726	0.00175545	0.53	0.00110051	0.00177585	0.54
rs1157755	12	5096841	0.14581	BMI_F	-0.00555897	0.0068068	0.41	-0.00299388	0.00375616	0.43	-0.0035303	0.00370431	0.34	-0.00321133	0.00375535	0.39
rs1157755	12	5096841	0.147045	BMI_M	0.00423869	0.00738169	0.57	0.00216982	0.00406271	0.59	0.00303972	0.00402671	0.45	0.00143878	0.0040888	0.72
rs1157755	12	5096841	0.146373	BMI_sex_comb	-0.00124135	0.00500109	0.8	0.000507193	0.00275464	0.85	0.000530547	0.00272935	0.85	-0.000469339	0.00275803	0.86
rs1157755	12	5096841	0.146383	Weight_F	-0.00318772	0.00648671	0.62	-0.00521917	0.00350127	0.14	-0.0058734	0.00345068	0.089	-0.00510189	0.00346561	0.14
rs1157755	12	5096841	0.147176	Weight_M	-0.000247944	0.00706922	0.97	0.00198971	0.00359551	0.58	0.00142627	0.00355434	0.69	0.00186839	0.00361083	0.6
rs1157755	12	5096841	0.146743	Weight_sex_comb	-0.00190809	0.00477687	0.69	-0.00181962	0.00250536	0.47	-0.00240884	0.00248409	0.33	-0.00191202	0.00251301	0.45
rs10875746	12	48518264	0.236351	BMI_F	0.00369515	0.00561756	0.51	0.00407126	0.00309972	0.19	0.00348359	0.00305693	0.25	0.0039262	0.00309905	0.21
rs10875746	12	48518264	0.235269	BMI_M	-0.00345767	0.00614235	0.57	0.00175095	0.00338071	0.6	-0.000680993	0.00335075	0.84	-0.000368344	0.00340242	0.91
rs10875746	12	48518264	0.235858	BMI_sex_comb	0.000523195	0.0041428	0.9	0.00287181	0.0022818	0.21	0.00271233	0.00226085	0.23	0.00278794	0.00228461	0.22
rs10875746	12	48518264	0.237454	Weight_F	0.00311043	0.00535246	0.56	0.00170912	0.00288885	0.55	0.00161245	0.00284711	0.57	0.00238167	0.00285943	0.4
rs10875746	12	48518264	0.236071	Weight_M	-0.00494687	0.00588218	0.4	0.00125192	0.00299181	0.68	0.00180462	0.00295755	0.54	0.000841573	0.00300456	0.78
rs10875746	12	48518264	0.236825	Weight_sex_comb	-0.000565077	0.00395666	0.89	0.00216557	0.00207512	0.3	0.00142209	0.00205751	0.49	0.000657811	0.00208146	0.75
rs11171681	12	56193233	0.038904	BMI_F	0.00505272	0.0123849	0.68	0.0140938	0.00683453	0.039	0.0145304	0.0067402	0.031	0.0136133	0.00683306	0.046
rs11171681	12	56193233	0.039325	BMI_M	-0.000677688	0.0133502	0.96	-0.000407883	0.00734891	0.96	-0.00244848	0.00728379	0.74	-0.00230954	0.0073961	0.75
rs11171681	12	56193233	0.039096	BMI_sex_comb	0.00265272	0.00907443	0.77	0.000630154	0.00499832	0.9	0.00389974	0.00495243	0.43	0.00335904	0.00500447	0.5
rs11171681	12	56193233	0.038361	Weight_F	0.00489323	0.0119099	0.68	0.00865054	0.00642861	0.18	0.00821872	0.00633572	0.19	0.00615845	0.00636313	0.33
rs11171681	12	56193233	0.038653	Weight_M	-0.0156052	0.0129116	0.23	-0.0131459	0.00656797	0.045	-0.0140319	0.00649276	0.031	-0.0145705	0.00659595	0.027
rs11171681	12	56193233	0.038494	Weight_sex_comb	-0.00474422	0.00874978	0.59	-0.000393485	0.00458912	0.93	-0.00179329	0.00455017	0.69	-0.00139918	0.00460314	0.76
rs2161877	12	116172987	0.180009	BMI_F	-0.0053451	0.00624518	0.39	-0.00150113	0.00344609	0.66	-0.00263009	0.00339853	0.44	-0.00325936	0.00344535	0.34
rs2161877	12	116172987	0.180153	BMI_M	-0.00172538	0.00682263	0.8	-0.000606735	0.00375557	0.87	-0.000171821	0.00372229	0.96	-0.000690924	0.00377968	0.85
rs2161877	12	116172987	0.180075	BMI_sex_comb	-0.00422447	0.00460387	0.36	-0.000324779	0.00253588	0.9	-0.000997605	0.0025126	0.69	-0.00164804	0.002539	0.52
rs2161877	12	116172987	0.179921	Weight_F	-0.00219647	0.0059631	0.71	-0.00100613	0.0032186	0.75	0.000140405	0.0031721	0.96	-0.00026166	0.00318582	0.93
rs2161877	12	116172987	0.180424	Weight_M	-0.00276237	0.0065406	0.67	0.0028647	0.00332704	0.39	0.00185656	0.00328895	0.57	0.00153532	0.00334122	0.65
rs2161877	12	116172987	0.180149	Weight_sex_comb	-0.00260277	0.00440415	0.55	0.000263376	0.00230993	0.91	-9.28774e-05	0.00229033	0.97	-0.000526477	0.00231699	0.82
rs6489785	12	121363724	0.389319	BMI_F	0.000954978	0.00489894	0.85	0.00175314	0.00270337	0.52	0.000102088	0.00266606	0.97	-0.000194589	0.00270279	0.94
rs6489785	12	121363724	0.389714	BMI_M	0.00828384	0.00533916	0.12	0.00196995	0.0029386	0.5	0.001308	0.00291256	0.65	0.000922405	0.00295748	0.76
rs6489785	12	121363724	0.389499	BMI_sex_comb	0.00402381	0.00360743	0.26	0.00195007	0.00198701	0.33	0.00077542	0.00196876	0.69	0.00068816	0.00198945	0.73
rs6489785	12	121363724	0.38978	Weight_F	0.0012984	0.00467715	0.78	0.00110037	0.00252452	0.66	0.000821877	0.00248805	0.74	0.000263122	0.00249881	0.92
rs6489785	12	121363724	0.39015	Weight_M	0.00482867	0.0051195	0.35	0.000349601	0.00260397	0.89	0.00146256	0.00257416	0.57	0.000886523	0.00261507	0.73
rs6489785	12	121363724	0.389948	Weight_sex_comb	0.00274803	0.00345112	0.43	-4.56433e-05	0.00181007	0.98	-0.000520335	0.0017947	0.77	-0.00120162	0.0018156	0.51
rs3847687	12	131525053	0.448392	BMI_F	0.00137462	0.00481493	0.78	0.000119625	0.00265683	0.96	0.000467452	0.00262016	0.86	0.000277714	0.00265626	0.92
rs3847687	12	131525053	0.450289	BMI_M	0.00863032	0.00522524	0.099	0.0028552	0.0028762	0.32	0.00349693	0.00285071	0.22	0.00472782	0.00289467	0.1
rs3847687	12	131525053	0.449257	BMI_sex_comb	0.00447867	0.00353874	0.21	0.00242358	0.00194918	0.21	0.00198203	0.00193129	0.3	0.00238724	0.00195158	0.22
rs3847687	12	131525053	0.448018	Weight_F	0.00255174	0.00459639	0.58	0.00162774	0.0024808	0.51	0.00190294	0.00244496	0.44	0.00227732	0.00245553	0.35
rs3847687	12	131525053	0.450372	Weight_M	0.00486596	0.00501107	0.33	0.00449158	0.00254901	0.078	0.00437226	0.00251982	0.083	0.00404052	0.00255987	0.11
rs3847687	12	131525053	0.449087	Weight_sex_comb	0.00365333	0.00338539	0.28	0.00189284	0.00177558	0.29	0.00181099	0.00176051	0.3	0.00190097	0.00178101	0.29
rs7315621	12	132085196	0.447172	BMI_F	0.00842043	0.00479237	0.079	0.00305121	0.00264479	0.25	0.00187583	0.00260828	0.47	0.00229724	0.00264422	0.38
rs7315621	12	132085196	0.447739	BMI_M	0.00484111	0.00522718	0.35	0.00113037	0.00287703	0.69	0.000572889	0.00285153	0.84	-0.000179439	0.00289551	0.95
rs7315621	12	132085196	0.447431	BMI_sex_comb	0.00647348	0.00353031	0.067	0.00157166	0.00194459	0.42	0.000850016	0.00192674	0.66	0.000689488	0.00194698	0.72
rs7315621	12	132085196	0.446031	Weight_F	0.00349251	0.00457868	0.45	0.000861371	0.00247144	0.73	0.000500847	0.00243573	0.84	0.000688628	0.00244627	0.78
rs7315621	12	132085196	0.44717	Weight_M	0.00599383	0.0050139	0.23	0.00321341	0.00255024	0.21	0.00296617	0.00252104	0.24	0.00256435	0.00256111	0.32
rs7315621	12	132085196	0.446548	Weight_sex_comb	0.0042518	0.00337918	0.21	0.00154581	0.00177235	0.38	0.00122716	0.0017573	0.48	0.000919786	0.00177776	0.6
rs7997881	13	53880788	0.455247	BMI_F	0.000163613	0.00480077	0.97	-0.000227563	0.00264927	0.93	0.000727252	0.0026128	0.78	0.000502427	0.00264874	0.85
rs7997881	13	53880788	0.457132	BMI_M	-0.000268947	0.00523955	0.96	0.000108218	0.0028839	0.97	0.000786773	0.00285829	0.78	0.00152971	0.00290241	0.6
rs7997881	13	53880788	0.456107	BMI_sex_comb	-6.50392e-05	0.00353757	0.99	-0.000377021	0.00194865	0.85	0.000226602	0.00193074	0.91	0.000841621	0.00195101	0.67
rs7997881	13	53880788	0.45318	Weight_F	0.00382432	0.00458864	0.4	3.1515e-05	0.00247691	0.99	-0.000192538	0.00244107	0.94	-9.28236e-05	0.00245165	0.97
rs7997881	13	53880788	0.455649	Weight_M	0.00372423	0.00502108	0.46	0.00173406	0.0025539	0.5	0.00189413	0.00252479	0.45	0.00371589	0.00256486	0.15
rs7997881	13	53880788	0.454301	Weight_sex_comb	0.00391555	0.00338568	0.25	-0.00132062	0.00177565	0.46	-0.000421329	0.00176055	0.81	-0.000259048	0.00178102	0.88
rs3106598	13	61678912	0.470038	BMI_F	-0.00542925	0.00482509	0.26	-0.00190244	0.00266276	0.47	-0.00311083	0.0026261	0.24	-0.00258117	0.00266222	0.33
rs3106598	13	61678912	0.469568	BMI_M	-0.0124211	0.00526356	0.018	-0.00359226	0.0028971	0.21	-0.00523262	0.00287137	0.068	-0.00545627	0.00291569	0.061
rs3106598	13	61678912	0.469824	BMI_sex_comb	-0.00844458	0.00355471	0.018	-0.00214068	0.0019581	0.27	-0.00350252	0.0019401	0.071	-0.00425322	0.00196047	0.03
rs3106598	13	61678912	0.469613	Weight_F	-0.00453054	0.00460686	0.33	-0.00305304	0.00248674	0.22	-0.00233222	0.00245076	0.34	-0.00285001	0.00246138	0.25
rs3106598	13	61678912	0.46956	Weight_M	-0.00689625	0.00504369	0.17	-0.00385011	0.0025655	0.13	-0.00400759	0.00253625	0.11	-0.00387265	0.0025765	0.13
rs3106598	13	61678912	0.469589	Weight_sex_comb	-0.00547531	0.00340001	0.11	-0.00288374	0.0017832	0.11	-0.00311983	0.00176803	0.078	-0.00408714	0.00178858	0.022
rs9528753	13	64980269	0.245166	BMI_F	0.0022746	0.0055357	0.68	0.000782616	0.00305512	0.8	0.0012394	0.00301306	0.68	0.00195336	0.0030545	0.52
rs9528753	13	64980269	0.023752	BMI_F	0.0186649	0.0238961	0.43	0.0136526	0.0131865	0.3	0.0153266	0.0130049	0.24	0.011411	0.0131838	0.39
rs9528753	13	64980269	0.242465	BMI_M	0.00383943	0.00608834	0.53	0.00260517	0.00335095	0.44	0.00106808	0.00332119	0.75	8.97125e-05	0.00337245	0.98
rs9528753	13	64980269	0.02286	BMI_M	0.0305265	0.0269479	0.26	0.0123164	0.0148342	0.41	0.0113365	0.0147024	0.44	0.00843748	0.0149293	0.57
rs9528753	13	64980269	0.243935	BMI_sex_comb	0.00311294	0.00409343	0.45	0.000174546	0.00225486	0.94	0.000689423	0.00223413	0.76	0.000455865	0.00225759	0.84
rs9528753	13	64980269	0.023345	BMI_sex_comb	0.0230299	0.0178684	0.2	0.0146256	0.00984277	0.14	0.0155623	0.00975228	0.11	0.0146327	0.00985468	0.14
rs9528753	13	64980269	0.245696	Weight_F	-0.00139165	0.00527776	0.79	-0.000967055	0.00284902	0.73	-0.00130912	0.0028078	0.64	-0.00174519	0.00281997	0.54
rs9528753	13	64980269	0.023939	Weight_F	0.00602263	0.0226873	0.79	0.0106303	0.0122459	0.39	0.00835037	0.0120688	0.49	0.00748233	0.0121211	0.54
rs9528753	13	64980269	0.242604	Weight_M	-0.000210994	0.00583926	0.97	-0.00129522	0.00296995	0.66	-0.00254319	0.00293609	0.39	-0.00360756	0.00298269	0.23
rs9528753	13	64980269	0.022898	Weight_M	0.0250035	0.0257818	0.33	0.000145986	0.0131149	0.99	-0.00197947	0.0129654	0.88	-0.00823676	0.0131712	0.53
rs9528753	13	64980269	0.244291	Weight_sex_comb	-0.000984271	0.00391371	0.8	0.00029815	0.0020526	0.88	-0.000400347	0.00203514	0.84	-0.000575566	0.0020588	0.78
rs9528753	13	64980269	0.023466	Weight_sex_comb	0.0133604	0.017024	0.43	0.0101606	0.00892847	0.26	0.00764807	0.00885253	0.39	0.00794716	0.00895545	0.37
rs9592783	13	71883214	0.318555	BMI_F	0.00547088	0.0052344	0.3	0.00215106	0.00288843	0.46	0.00319965	0.00284867	0.26	0.0026529	0.00288785	0.36
rs9592783	13	71883214	0.316738	BMI_M	0.00260891	0.00572421	0.65	-0.00067246	0.00315051	0.83	-0.000646204	0.00312253	0.84	-0.000496941	0.00317073	0.88
rs9592783	13	71883214	0.317726	BMI_sex_comb	0.00419751	0.00386053	0.28	0.000751471	0.00212649	0.72	0.000924428	0.00210694	0.66	0.000384563	0.00212907	0.86
rs9592783	13	71883214	0.319221	Weight_F	0.00218263	0.00499311	0.66	0.00150673	0.00269504	0.58	0.0014571	0.00265605	0.58	0.000960806	0.00266755	0.72
rs9592783	13	71883214	0.317381	Weight_M	0.000225937	0.00549191	0.97	-0.0011263	0.00279331	0.69	-0.00183608	0.00276147	0.51	-0.00110351	0.0028053	0.69
rs9592783	13	71883214	0.318384	Weight_sex_comb	0.00126248	0.00369269	0.73	0.000963324	0.00193663	0.62	0.000915979	0.00192016	0.63	0.000948367	0.00194248	0.63
rs2882281	13	90622455	0.449379	BMI_F	-0.00129776	0.00486854	0.79	-0.0018691	0.00268661	0.49	-0.0018379	0.00264962	0.49	-0.00211931	0.00268606	0.43
rs2882281	13	90622455	0.452729	BMI_M	0.000900476	0.00531787	0.87	-0.00137905	0.00292678	0.64	-0.000418412	0.00290078	0.89	0.00110323	0.00294556	0.71
rs2882281	13	90622455	0.450906	BMI_sex_comb	-0.00063796	0.00358874	0.86	-0.000781907	0.00197684	0.69	-0.000992355	0.00195867	0.61	-0.00103862	0.00197923	0.6
rs2882281	13	90622455	0.449551	Weight_F	-0.00218044	0.00464957	0.64	-0.00224967	0.00250963	0.37	-0.00246147	0.00247332	0.32	-0.00196819	0.00248404	0.43
rs2882281	13	90622455	0.453288	Weight_M	0.00344393	0.00509608	0.5	0.00165465	0.00259184	0.52	0.00097923	0.0025623	0.7	0.00122625	0.00260296	0.64
rs2882281	13	90622455	0.451248	Weight_sex_comb	0.00020101	0.00343315	0.95	0.00039729	0.00180053	0.83	0.000441986	0.00178521	0.8	0.00129797	0.00180597	0.47
rs4148546	13	95680285	0.497589	BMI_F	-0.00207085	0.00478099	0.66	0.00135263	0.00263839	0.61	0.00178549	0.00260206	0.49	0.00134149	0.00263785	0.61
rs4148546	13	95680285	0.495956	BMI_M	-0.0041845	0.00522883	0.42	0.00047162	0.00287801	0.87	0.000128544	0.00285245	0.96	0.000501131	0.00289648	0.86
rs4148546	13	95680285	0.496844	BMI_sex_comb	-0.00280993	0.0035263	0.43	0.00181348	0.00194244	0.35	0.0018342	0.00192458	0.34	0.00189568	0.00194479	0.33
rs4148546	13	95680285	0.497662	Weight_F	-1.22842e-05	0.00456597	1	-0.00150941	0.00246461	0.54	-0.00184091	0.00242895	0.45	-0.0014474	0.00243948	0.55
rs4148546	13	95680285	0.495634	Weight_M	-0.00328177	0.00501209	0.51	-0.000358982	0.00254937	0.89	-0.000324297	0.00252031	0.9	-0.000962256	0.00256031	0.71
rs4148546	13	95680285	0.496741	Weight_sex_comb	-0.001516	0.00337382	0.65	-0.000830335	0.00176944	0.64	-0.00139165	0.0017544	0.43	-0.00138296	0.00177479	0.44
rs9517320	13	99126303	0.425634	BMI_F	-0.00363979	0.00482264	0.45	-0.000919169	0.00266136	0.73	-0.000531834	0.00262472	0.84	-0.00119615	0.00266082	0.65
rs9517320	13	99126303	0.426002	BMI_M	-0.0015176	0.00526017	0.77	0.00173684	0.00289522	0.55	0.000954844	0.00286951	0.74	0.000762067	0.0029138	0.79
rs9517320	13	99126303	0.425802	BMI_sex_comb	-0.00281	0.00355261	0.43	0.000304328	0.00195693	0.88	0.000742671	0.00193894	0.7	0.000404096	0.0019593	0.84
rs9517320	13	99126303	0.425093	Weight_F	-0.00122155	0.00460739	0.79	0.000994221	0.00248696	0.69	9.2265e-05	0.00245098	0.97	0.000413844	0.0024616	0.87
rs9517320	13	99126303	0.425859	Weight_M	0.00171813	0.0050413	0.73	-0.00136561	0.00256414	0.59	-0.00161587	0.00253491	0.52	-0.00243912	0.00257514	0.34
rs9517320	13	99126303	0.425441	Weight_sex_comb	-0.00018936	0.00339941	0.96	0.000801496	0.00178283	0.65	-0.000271279	0.00176767	0.88	-0.000236186	0.00178822	0.89
rs7493138	14	29021928	0.431151	BMI_F	0.00123564	0.00482009	0.8	0.000314491	0.00265992	0.91	-0.000643244	0.00262325	0.81	-0.000445643	0.00265935	0.87
rs7493138	14	29021928	0.431476	BMI_M	0.00126252	0.00526377	0.81	-0.00411967	0.00289688	0.15	-0.00275185	0.00287116	0.34	-0.00235751	0.00291553	0.42
rs7493138	14	29021928	0.431299	BMI_sex_comb	0.00136601	0.00355282	0.7	-0.00047577	0.00195701	0.81	-0.000445389	0.00193904	0.82	0.000216297	0.00195944	0.91
rs7493138	14	29021928	0.430286	Weight_F	-0.00540835	0.00460506	0.24	-0.00237049	0.00248562	0.34	-0.00230364	0.00244964	0.35	-0.00125769	0.00246023	0.61
rs7493138	14	29021928	0.430447	Weight_M	3.21727e-06	0.00505114	1	-0.00293439	0.00256907	0.25	-0.00259901	0.00253973	0.31	-0.00264921	0.00257999	0.3
rs7493138	14	29021928	0.430359	Weight_sex_comb	-0.00302881	0.00340154	0.37	-0.00182885	0.00178392	0.31	-0.00188866	0.00176874	0.29	-0.00158842	0.00178933	0.37
rs11624961	14	39998458	0.261303	BMI_F	-0.00852886	0.00544169	0.12	-0.00362004	0.00300341	0.23	-0.00339533	0.002962	0.25	-0.00376243	0.00300277	0.21
rs11624961	14	39998458	0.263027	BMI_M	-0.0116754	0.00591143	0.048	-0.0066719	0.00325368	0.04	-0.00583699	0.00322479	0.07	-0.00594379	0.00327462	0.07
rs11624961	14	39998458	0.262089	BMI_sex_comb	-0.00977146	0.0040013	0.015	-0.00438662	0.0022043	0.047	-0.00508276	0.00218405	0.02	-0.00575443	0.00220703	0.0091
rs11624961	14	39998458	0.261641	Weight_F	-0.0069999	0.00519089	0.18	-0.00251416	0.00280209	0.37	-0.00344154	0.00276154	0.21	-0.00320779	0.00277348	0.25
rs11624961	14	39998458	0.26319	Weight_M	-0.0113124	0.00566744	0.046	-0.00523305	0.00288283	0.069	-0.00528863	0.0028499	0.063	-0.00566588	0.00289508	0.05
rs11624961	14	39998458	0.262345	Weight_sex_comb	-0.00876535	0.0038262	0.022	-0.00429733	0.00200682	0.032	-0.0041518	0.00198974	0.037	-0.0033086	0.0020129	0.1
rs17109505	14	40115097	0.01231	BMI_F	-0.0150964	0.0216585	0.49	-0.00420903	0.0119537	0.72	-0.00777078	0.0117889	0.51	-0.00964588	0.0119511	0.42
rs17109505	14	40115097	0.01274	BMI_M	-0.0348011	0.0232075	0.13	-0.00528833	0.0127722	0.68	-0.00605316	0.0126588	0.63	-0.0104808	0.0128545	0.41
rs17109505	14	40115097	0.012506	BMI_sex_comb	-0.0229429	0.015825	0.15	-0.00846013	0.00871768	0.33	-0.0116336	0.00863762	0.18	-0.0117788	0.0087285	0.18
rs17109505	14	40115097	0.012261	Weight_F	-0.0178574	0.0207178	0.39	0.0039735	0.0111836	0.72	0.00443827	0.0110217	0.69	0.0095854	0.0110694	0.39
rs17109505	14	40115097	0.012649	Weight_M	-0.0332934	0.0223356	0.14	-0.0108368	0.0113602	0.34	-0.00870356	0.0112305	0.44	-0.00716725	0.0114085	0.53
rs17109505	14	40115097	0.012437	Weight_sex_comb	-0.0243242	0.0151825	0.11	-0.00504313	0.00796295	0.53	-0.00472116	0.00789518	0.55	-0.00183743	0.00798707	0.82
rs2784505	14	62432013	0.063802	BMI_F	0.0079549	0.00975864	0.41	-0.00252362	0.00538565	0.64	-0.00256668	0.0053114	0.63	-0.00390788	0.0053845	0.47
rs2784505	14	62432013	0.064473	BMI_M	0.00659641	0.0105811	0.53	-0.00702191	0.00582401	0.23	-0.00670881	0.00577229	0.25	-0.00637694	0.0058615	0.28
rs2784505	14	62432013	0.064108	BMI_sex_comb	0.00725245	0.00716941	0.31	-0.000729321	0.00394942	0.85	-0.00272688	0.00391315	0.49	-0.00472167	0.00395432	0.23
rs2784505	14	62432013	0.064653	Weight_F	0.00443009	0.00927067	0.63	0.00130291	0.00500427	0.79	0.000115342	0.00493185	0.98	4.12155e-05	0.00495316	0.99
rs2784505	14	62432013	0.064671	Weight_M	0.00758171	0.0101422	0.45	0.00367976	0.00515906	0.48	0.00460106	0.00510014	0.37	0.00504041	0.00518098	0.33
rs2784505	14	62432013	0.064662	Weight_sex_comb	0.00631484	0.00683958	0.36	0.00120065	0.00358719	0.74	0.000939598	0.00355666	0.79	0.000889792	0.00359806	0.8
rs1950902	14	64882380	0.190211	BMI_F	-0.0103539	0.00608827	0.089	-0.00171938	0.0033598	0.61	-0.00386638	0.00331348	0.24	-0.0045293	0.00335908	0.18
rs1950902	14	64882380	0.19095	BMI_M	-0.00707453	0.0066263	0.29	-0.00626599	0.00364663	0.086	-0.00414492	0.00361425	0.25	-0.00367407	0.00367011	0.32
rs1950902	14	64882380	0.190548	BMI_sex_comb	-0.00894193	0.00448063	0.046	-0.00333556	0.00246807	0.18	-0.00313084	0.00244541	0.2	-0.00468643	0.00247114	0.058
rs1950902	14	64882380	0.190013	Weight_F	-0.00582607	0.00581818	0.32	-0.000445353	0.00314042	0.89	0.000287076	0.00309498	0.93	-0.000348504	0.00310835	0.91
rs1950902	14	64882380	0.190068	Weight_M	-0.0119965	0.00636326	0.059	-0.00501535	0.00323645	0.12	-0.00539798	0.00319948	0.092	-0.00565243	0.0032502	0.082
rs1950902	14	64882380	0.190038	Weight_sex_comb	-0.00828959	0.00429192	0.053	-0.00155594	0.00225091	0.49	-0.00249752	0.00223175	0.26	-0.000786007	0.00225773	0.73
rs2282032	14	90758891	0.189348	BMI_F	-0.00786434	0.00608481	0.2	-0.00197451	0.00335801	0.56	-0.00229133	0.00331171	0.49	-0.00129466	0.00335729	0.7
rs2282032	14	90758891	0.189424	BMI_M	-0.0110776	0.00664247	0.095	0.000754258	0.00365598	0.84	0.000332514	0.00362352	0.93	0.000538624	0.00367952	0.88
rs2282032	14	90758891	0.189383	BMI_sex_comb	-0.0089798	0.00448417	0.045	-0.00316378	0.00247006	0.2	-0.00281817	0.00244738	0.25	-0.00262084	0.00247313	0.29
rs2282032	14	90758891	0.18907	Weight_F	-0.0101445	0.0058195	0.081	-0.00469247	0.00314116	0.14	-0.00553837	0.00309571	0.074	-0.00403372	0.00310909	0.19
rs2282032	14	90758891	0.188708	Weight_M	-0.0109768	0.00638371	0.086	-0.00298918	0.00324718	0.36	-0.00244903	0.00321009	0.45	-0.00204901	0.00326098	0.53
rs2282032	14	90758891	0.188906	Weight_sex_comb	-0.0104106	0.00429867	0.015	-0.00178953	0.00225447	0.43	-0.00220661	0.00223528	0.32	-0.00144244	0.0022613	0.52
rs2615453	14	98325346	0.227491	BMI_F	-0.00679413	0.0056983	0.23	-0.00334895	0.00314508	0.29	-0.00193888	0.00310171	0.53	-0.00270827	0.0031444	0.39
rs2615453	14	98325346	0.22597	BMI_M	0.0018956	0.00621307	0.76	0.00202152	0.00341953	0.55	0.00250474	0.00338916	0.46	0.000342011	0.00344154	0.92
rs2615453	14	98325346	0.226797	BMI_sex_comb	-0.00273194	0.00419705	0.52	-0.0013783	0.00231195	0.55	-0.0024839	0.00229072	0.28	-0.0026462	0.00231482	0.25
rs2615453	14	98325346	0.227834	Weight_F	-0.00396831	0.00544125	0.47	-1.8382e-05	0.00293725	1	-0.000720227	0.00289474	0.8	-0.00135143	0.00290725	0.64
rs2615453	14	98325346	0.226699	Weight_M	0.00268682	0.00594966	0.65	-0.00194122	0.00302616	0.52	-0.00124067	0.0029916	0.68	-0.000801839	0.00303902	0.79
rs2615453	14	98325346	0.227318	Weight_sex_comb	-0.000959964	0.00401344	0.81	0.000204155	0.00210491	0.92	0.00063442	0.00208699	0.76	-4.66315e-05	0.00211129	0.98
rs3212335	15	27012141	0.365492	BMI_F	0.000769912	0.00495848	0.88	0.00227935	0.00273649	0.4	0.00152505	0.00269884	0.57	0.00188785	0.00273602	0.49
rs3212335	15	27012141	0.364312	BMI_M	0.00750453	0.0054281	0.17	0.00272647	0.00298787	0.36	0.00298673	0.00296131	0.31	0.0030694	0.00300689	0.31
rs3212335	15	27012141	0.364954	BMI_sex_comb	0.00342266	0.0036588	0.35	0.00322198	0.00201556	0.11	0.00371683	0.00199706	0.063	0.00408661	0.00201806	0.043
rs3212335	15	27012141	0.365904	Weight_F	0.00135656	0.00473243	0.77	0.00381464	0.00255476	0.14	0.00293734	0.00251779	0.24	0.00228181	0.0025287	0.37
rs3212335	15	27012141	0.364148	Weight_M	0.00859163	0.00520802	0.099	0.00248299	0.00264916	0.35	0.00114201	0.00261887	0.66	0.00230601	0.0026604	0.39
rs3212335	15	27012141	0.365106	Weight_sex_comb	0.00428412	0.0035009	0.22	0.00376984	0.00183618	0.04	0.00194719	0.00182055	0.28	0.00220501	0.00184174	0.23
rs690136	15	41148163	0.017857	BMI_F	-0.00406154	0.0181174	0.82	-0.00353948	0.00999926	0.72	-0.00465279	0.00986168	0.64	-0.00296799	0.00999753	0.77
rs690136	15	41148163	0.01763	BMI_M	-0.00165678	0.0198619	0.93	0.003096	0.0109323	0.78	0.00238283	0.0108351	0.83	-0.00311827	0.0110019	0.78
rs690136	15	41148163	0.017753	BMI_sex_comb	-0.00322599	0.0133775	0.81	-0.00410345	0.0073694	0.58	-0.0055281	0.00730175	0.45	-0.00375399	0.00737853	0.61
rs690136	15	41148163	0.017652	Weight_F	0.00363307	0.0174002	0.83	-0.00614357	0.00939304	0.51	-0.00693253	0.00925709	0.45	-0.00862404	0.00929722	0.35
rs690136	15	41148163	0.017514	Weight_M	-0.0248048	0.0191131	0.19	-0.0043934	0.00972168	0.65	-0.00750943	0.00961053	0.43	-0.00513743	0.00976294	0.6
rs690136	15	41148163	0.017589	Weight_sex_comb	-0.00941369	0.0128614	0.46	-0.00520091	0.00674567	0.44	-0.00593182	0.00668823	0.38	-0.00728414	0.00676607	0.28
rs7168365	15	53805825	0.400551	BMI_F	0.000402403	0.00489224	0.93	-3.14513e-05	0.00269967	0.99	-0.000506377	0.00266253	0.85	-0.000141547	0.0026992	0.96
rs7168365	15	53805825	0.398899	BMI_M	0.00262538	0.00534544	0.62	-3.2451e-05	0.00294233	0.99	-0.00056951	0.00291617	0.85	0.000331433	0.00296106	0.91
rs7168365	15	53805825	0.399798	BMI_sex_comb	0.00188717	0.0036069	0.6	6.81294e-05	0.00198689	0.97	0.000640413	0.00196866	0.74	6.44664e-05	0.00198935	0.97
rs7168365	15	53805825	0.401302	Weight_F	0.00589096	0.00467045	0.21	0.00480983	0.00252098	0.056	0.00512719	0.00248449	0.039	0.00571101	0.00249526	0.022
rs7168365	15	53805825	0.399684	Weight_M	0.00563175	0.00511935	0.27	-0.000165396	0.00260387	0.95	8.05519e-05	0.0025741	0.98	-0.000729765	0.00261492	0.78
rs7168365	15	53805825	0.400567	Weight_sex_comb	0.0060303	0.00344889	0.08	0.00287686	0.00180883	0.11	0.00270597	0.00179343	0.13	0.00309725	0.0018143	0.088
rs12901998	15	77833524	0.413609	BMI_F	-0.00823951	0.00484912	0.089	-0.00278453	0.00267617	0.3	-0.00315167	0.00263935	0.23	-0.00358941	0.00267571	0.18
rs12901998	15	77833524	0.412534	BMI_M	-0.00187802	0.00530753	0.72	0.000319175	0.00292134	0.91	-0.000530308	0.00289536	0.85	-0.00100817	0.00293994	0.73
rs12901998	15	77833524	0.413119	BMI_sex_comb	-0.00532537	0.0035779	0.14	-0.00188185	0.00197096	0.34	-0.00179937	0.00195287	0.36	-0.00219235	0.0019734	0.27
rs12901998	15	77833524	0.413448	Weight_F	-0.00994475	0.00463058	0.032	-0.00595165	0.00249964	0.017	-0.00480893	0.00246346	0.051	-0.00572868	0.00247414	0.021
rs12901998	15	77833524	0.412249	Weight_M	-0.00036486	0.00508899	0.94	0.00132223	0.00258842	0.61	0.000706549	0.00255882	0.78	-7.31807e-05	0.0025994	0.98
rs12901998	15	77833524	0.412903	Weight_sex_comb	-0.00541416	0.00342348	0.11	-0.00227139	0.00179555	0.21	-0.00188179	0.00178026	0.29	-0.00172141	0.00180098	0.34
rs4244883	15	91546497	0.384866	BMI_F	0.00816432	0.00490893	0.096	-0.00112216	0.00270908	0.68	-0.00104932	0.00267181	0.69	-0.000460718	0.00270861	0.86
rs4244883	15	91546497	0.38714	BMI_M	0.00795384	0.00535197	0.14	-2.08529e-05	0.0029462	0.99	0.000196546	0.00292	0.95	-0.000262895	0.00296496	0.93
rs4244883	15	91546497	0.385902	BMI_sex_comb	0.00840141	0.0036155	0.02	0.00283617	0.00199175	0.15	0.00260764	0.00197347	0.19	0.00198793	0.00199422	0.32
rs4244883	15	91546497	0.38392	Weight_F	0.00521211	0.00468904	0.27	0.00415835	0.00253099	0.1	0.0034318	0.00249436	0.17	0.00267387	0.00250517	0.29
rs4244883	15	91546497	0.386655	Weight_M	0.010744	0.0051327	0.036	0.00423666	0.00261087	0.1	0.00410331	0.00258102	0.11	0.00406408	0.00262195	0.12
rs4244883	15	91546497	0.385163	Weight_sex_comb	0.00765572	0.00346035	0.027	0.00365265	0.00181488	0.044	0.00297944	0.00179942	0.098	0.00315775	0.00182037	0.083
rs2516739	16	2097158	0.217709	BMI_F	0.00460094	0.00579925	0.43	0.00575777	0.00320053	0.072	0.00580542	0.00315642	0.066	0.00576658	0.00319991	0.072
rs2516739	16	2097158	0.216828	BMI_M	0.0116403	0.00633813	0.066	0.00601216	0.00348847	0.085	0.00630714	0.00345751	0.068	0.00572696	0.00351095	0.1
rs2516739	16	2097158	0.217307	BMI_sex_comb	0.00787829	0.00427584	0.065	0.00712862	0.00235545	0.0025	0.00706562	0.00233383	0.0025	0.00758328	0.00235843	0.0013
rs2516739	16	2097158	0.216989	Weight_F	0.00367302	0.0055443	0.51	0.00755226	0.00299314	0.012	0.0078228	0.00294973	0.008	0.0079903	0.00296251	0.007
rs2516739	16	2097158	0.216601	Weight_M	0.0158159	0.00608149	0.0093	0.00814549	0.00309324	0.0085	0.00863894	0.00305786	0.0047	0.00805167	0.00310641	0.0095
rs2516739	16	2097158	0.216813	Weight_sex_comb	0.00929201	0.00409514	0.023	0.00607717	0.0021479	0.0047	0.00622308	0.00212963	0.0035	0.00593583	0.00215446	0.0059
rs8044082	16	6603021	0.396213	BMI_F	0.0120873	0.00491488	0.014	0.00599384	0.00271231	0.027	0.00508245	0.00267492	0.057	0.00485535	0.00271178	0.073
rs8044082	16	6603021	0.394216	BMI_M	0.000552651	0.0053585	0.92	-0.00258926	0.00294939	0.38	-0.00202431	0.00292322	0.49	-0.00246054	0.00296839	0.41
rs8044082	16	6603021	0.395302	BMI_sex_comb	0.00686621	0.00361971	0.058	0.00324275	0.0019939	0.1	0.00316248	0.0019756	0.11	0.003019	0.00199642	0.13
rs8044082	16	6603021	0.395165	Weight_F	0.010204	0.00469655	0.03	0.00285473	0.0025353	0.26	0.00377471	0.00249853	0.13	0.0031529	0.00250936	0.21
rs8044082	16	6603021	0.393422	Weight_M	0.00350815	0.00513883	0.49	-0.000437981	0.00261382	0.87	0.000868043	0.00258393	0.74	0.000819613	0.00262495	0.75
rs8044082	16	6603021	0.394373	Weight_sex_comb	0.00699491	0.00346502	0.044	0.00284113	0.00181726	0.12	0.00290307	0.0018018	0.11	0.00394183	0.0018228	0.031
rs12929740	16	8540731	0.04804	BMI_F	0.0138646	0.011277	0.22	0.00405517	0.00622353	0.51	0.00506427	0.00613775	0.41	0.00619796	0.00622232	0.32
rs12929740	16	8540731	0.048667	BMI_M	-0.00253535	0.0122373	0.84	0.00967149	0.00673478	0.15	0.00757842	0.00667502	0.26	0.0033435	0.00677817	0.62
rs12929740	16	8540731	0.048326	BMI_sex_comb	0.00695455	0.00828786	0.4	0.00230312	0.00456534	0.61	0.00379481	0.00452343	0.4	0.00397607	0.0045711	0.38
rs12929740	16	8540731	0.047979	Weight_F	0.0142442	0.0107758	0.19	0.00608472	0.00581677	0.3	0.00853879	0.00573242	0.14	0.0103044	0.00575725	0.073
rs12929740	16	8540731	0.048671	Weight_M	-0.00786624	0.0117349	0.5	-0.00416634	0.00596827	0.49	-0.00363334	0.00590002	0.54	-0.00151099	0.00599369	0.8
rs12929740	16	8540731	0.048293	Weight_sex_comb	0.00447611	0.00793329	0.57	0.00352355	0.00416059	0.4	0.00408686	0.00412521	0.32	0.00445111	0.00417329	0.29
rs445537	16	89703424	0.462662	BMI_F	-0.00338896	0.00484823	0.48	-0.00492884	0.00267565	0.065	-0.00550557	0.00263877	0.037	-0.00547769	0.00267513	0.041
rs445537	16	89703424	0.46002	BMI_M	-0.00456749	0.00527775	0.39	-0.00216606	0.00290493	0.46	-0.00316568	0.00287916	0.27	-0.003921	0.00292365	0.18
rs445537	16	89703424	0.461457	BMI_sex_comb	-0.00415978	0.00356827	0.24	-0.00414919	0.00196565	0.035	-0.00379798	0.0019476	0.051	-0.0036439	0.00196813	0.064
rs445537	16	89703424	0.463646	Weight_F	-0.00264983	0.00462788	0.57	-0.00214152	0.00249815	0.39	-0.00255484	0.00246192	0.3	-0.00302388	0.00247258	0.22
rs445537	16	89703424	0.461557	Weight_M	-0.00257404	0.00506095	0.61	-0.00181229	0.00257416	0.48	-0.00182128	0.00254472	0.47	6.68461e-05	0.00258512	0.98
rs445537	16	89703424	0.462697	Weight_sex_comb	-0.00254331	0.00341362	0.46	-0.00361542	0.00179029	0.043	-0.00377439	0.00177507	0.033	-0.00384894	0.00179576	0.032
rs886224	17	30229902	0.155039	BMI_F	0.0134301	0.00662666	0.043	0.00741054	0.00365669	0.043	0.00627078	0.00360631	0.082	0.00624347	0.00365594	0.088
rs886224	17	30229902	0.153757	BMI_M	0.00233208	0.00723916	0.75	0.00632374	0.00398416	0.11	0.00656733	0.00394874	0.096	0.00648189	0.00400966	0.11
rs886224	17	30229902	0.154455	BMI_sex_comb	0.00840876	0.00488516	0.085	0.00532648	0.00269093	0.048	0.00599744	0.00266623	0.024	0.00671598	0.0026942	0.013
rs886224	17	30229902	0.154947	Weight_F	0.00764688	0.00632028	0.23	0.00357984	0.00341114	0.29	0.00393996	0.00336181	0.24	0.0038017	0.00337639	0.26
rs886224	17	30229902	0.153676	Weight_M	-0.00343545	0.00693671	0.62	0.00121468	0.00352838	0.73	0.0011291	0.00348807	0.75	0.000352062	0.00354347	0.92
rs886224	17	30229902	0.15437	Weight_sex_comb	0.0024731	0.00466977	0.6	0.0022617	0.00244915	0.36	0.00260518	0.00242827	0.28	0.00201145	0.00245647	0.41
rs7213812	17	31448649	0.148482	BMI_F	-0.00029679	0.00670711	0.96	0.00151379	0.00370144	0.68	0.000883868	0.00365045	0.81	0.0012689	0.00370068	0.73
rs7213812	17	31448649	0.146849	BMI_M	-0.00281502	0.0073919	0.7	-0.0038891	0.0040684	0.34	-0.00346663	0.00403223	0.39	-0.00270184	0.00409444	0.51
rs7213812	17	31448649	0.147738	BMI_sex_comb	-0.00133048	0.00496435	0.79	-0.000671437	0.00273466	0.81	-1.79279e-05	0.00270956	0.99	3.07801e-05	0.00273798	0.99
rs7213812	17	31448649	0.148563	Weight_F	0.0056404	0.00640867	0.38	0.00329107	0.00345938	0.34	0.00328331	0.00340935	0.34	0.00311952	0.00342413	0.36
rs7213812	17	31448649	0.147538	Weight_M	0.0018386	0.00707023	0.79	0.000608882	0.00359632	0.87	0.00148191	0.00355524	0.68	0.000929853	0.0036117	0.8
rs7213812	17	31448649	0.148097	Weight_sex_comb	0.00365249	0.00474623	0.44	0.00169676	0.00248937	0.5	0.00179427	0.00246815	0.47	0.00337581	0.00249681	0.18
rs9894443	17	70774109	0.351653	BMI_F	0.00734848	0.00498413	0.14	0.00505716	0.00275053	0.066	0.00423022	0.00271264	0.12	0.00458162	0.00274996	0.096
rs9894443	17	70774109	0.349104	BMI_M	-0.00273935	0.00546784	0.62	-0.00270652	0.00300936	0.37	-0.00264991	0.00298261	0.37	-0.00226174	0.00302862	0.46
rs9894443	17	70774109	0.350491	BMI_sex_comb	0.00314388	0.00368138	0.39	0.00177483	0.0020279	0.38	0.00125205	0.00200928	0.53	0.00194207	0.00203036	0.34
rs9894443	17	70774109	0.351663	Weight_F	0.00827016	0.00475729	0.082	0.00417137	0.00256782	0.1	0.00384026	0.00253069	0.13	0.00367049	0.00254166	0.15
rs9894443	17	70774109	0.349578	Weight_M	0.00180851	0.00523986	0.73	-0.00086382	0.00266523	0.75	-0.000355904	0.00263478	0.89	4.8691e-05	0.00267662	0.99
rs9894443	17	70774109	0.350716	Weight_sex_comb	0.00539546	0.00352055	0.13	0.00202207	0.00184645	0.27	0.0026595	0.00183072	0.15	0.00288424	0.00185197	0.12
rs10445407	17	79261809	0.477454	BMI_F	-0.00121355	0.00478504	0.8	-0.00204974	0.0026406	0.44	-0.00147918	0.00260423	0.57	-0.00097926	0.00264006	0.71
rs10445407	17	79261809	0.479578	BMI_M	0.00689851	0.00523383	0.19	0.00564869	0.00288082	0.05	0.00495978	0.00285521	0.082	0.00444518	0.00289926	0.13
rs10445407	17	79261809	0.478422	BMI_sex_comb	0.00280962	0.00352955	0.43	0.000504342	0.00194426	0.8	0.000506581	0.00192642	0.79	0.000774872	0.00194662	0.69
rs10445407	17	79261809	0.479036	Weight_F	0.000915628	0.00457118	0.84	-0.000868255	0.00246727	0.72	-0.0016536	0.00243159	0.5	-0.00050468	0.00244213	0.84
rs10445407	17	79261809	0.480569	Weight_M	0.00765995	0.00501372	0.13	0.00372947	0.00255055	0.14	0.00280261	0.00252141	0.27	0.00250867	0.00256145	0.33
rs10445407	17	79261809	0.479733	Weight_sex_comb	0.00440471	0.0033764	0.19	0.000462696	0.00177087	0.79	0.000666515	0.00175578	0.7	0.000466871	0.00177616	0.79
rs11662617	18	13253598	0.480206	BMI_F	0.00394364	0.00478961	0.41	0.00389036	0.00264319	0.14	0.00415319	0.00260686	0.11	0.00507598	0.00264279	0.055
rs11662617	18	13253598	0.479708	BMI_M	0.00844844	0.00521781	0.11	0.00448255	0.00287176	0.12	0.00486774	0.00284629	0.087	0.00357516	0.00289031	0.22
rs11662617	18	13253598	0.479979	BMI_sex_comb	0.00600375	0.00352645	0.089	0.00313752	0.00194251	0.11	0.00280598	0.00192469	0.14	0.0022532	0.0019449	0.25
rs11662617	18	13253598	0.481855	Weight_F	0.00655572	0.00457308	0.15	0.00355261	0.00246848	0.15	0.0037342	0.00243276	0.12	0.00492554	0.00244327	0.044
rs11662617	18	13253598	0.481658	Weight_M	0.00555373	0.00500263	0.27	0.0011324	0.00254464	0.66	0.000816574	0.00251559	0.75	0.000283395	0.00255549	0.91
rs11662617	18	13253598	0.481766	Weight_sex_comb	0.00635445	0.00337384	0.06	0.00256929	0.00176959	0.15	0.00285827	0.00175453	0.1	0.00296429	0.00177493	0.095
rs8084351	18	50726559	0.487393	BMI_F	-0.00890493	0.00477618	0.062	-0.00139194	0.0026358	0.6	-0.00125959	0.00259957	0.63	-0.00150413	0.0026354	0.57
rs8084351	18	50726559	0.489316	BMI_M	0.00713643	0.00522388	0.17	0.00152071	0.00287541	0.6	0.00182224	0.00284992	0.52	0.00231152	0.002894	0.42
rs8084351	18	50726559	0.48827	BMI_sex_comb	-0.00213196	0.00352296	0.55	-0.000137963	0.00194069	0.94	-0.00142384	0.00192288	0.46	-0.00177895	0.00194307	0.36
rs8084351	18	50726559	0.488469	Weight_F	-0.00731587	0.00456044	0.11	-0.00143752	0.00246165	0.56	-0.00274921	0.00242603	0.26	-0.00184755	0.00243651	0.45
rs8084351	18	50726559	0.490469	Weight_M	0.000612186	0.00500583	0.9	-0.00168124	0.00254632	0.51	-0.00095708	0.00251725	0.7	0.000181792	0.00255717	0.94
rs8084351	18	50726559	0.489378	Weight_sex_comb	-0.00388412	0.0033697	0.25	-0.000305644	0.00176745	0.86	-9.763e-05	0.00175242	0.96	0.000689257	0.00177279	0.7
rs4891159	18	74101941	0.402847	BMI_F	-0.00496642	0.00486106	0.31	-0.000209399	0.00268252	0.94	0.00121876	0.00264564	0.65	0.00101743	0.00268211	0.7
rs4891159	18	74101941	0.402706	BMI_M	0.0110259	0.00530986	0.038	0.00705303	0.00292266	0.016	0.00658876	0.00289674	0.023	0.00567515	0.00294154	0.054
rs4891159	18	74101941	0.402783	BMI_sex_comb	0.00205959	0.00358354	0.57	0.00377064	0.001974	0.056	0.00390007	0.00195589	0.046	0.00372251	0.00197643	0.06
rs4891159	18	74101941	0.402353	Weight_F	-0.00433632	0.00464205	0.35	0.00312727	0.00250559	0.21	0.00202501	0.00246933	0.41	0.00189058	0.00248	0.45
rs4891159	18	74101941	0.40239	Weight_M	0.0147113	0.00509104	0.0039	0.00870701	0.00258956	0.00077	0.00746431	0.00255999	0.0035	0.00883048	0.0026006	0.00068
rs4891159	18	74101941	0.402369	Weight_sex_comb	0.00422261	0.00342873	0.22	0.00355113	0.00179835	0.048	0.00380049	0.00178305	0.033	0.0035987	0.00180378	0.046
rs2411416	18	75858892	0.473839	BMI_F	0.00265169	0.00478609	0.58	-0.00121522	0.00264116	0.65	-0.00184199	0.00260485	0.48	-0.00197637	0.00264076	0.45
rs2411416	18	75858892	0.474173	BMI_M	0.00263146	0.00522966	0.61	-0.000217278	0.00287863	0.94	0.000665982	0.00285311	0.82	-0.000796859	0.00289724	0.78
rs2411416	18	75858892	0.473991	BMI_sex_comb	0.00280762	0.00352876	0.43	0.000491448	0.00194384	0.8	-0.000127749	0.001926	0.95	-0.000365551	0.00194623	0.85
rs2411416	18	75858892	0.474233	Weight_F	0.00114991	0.00457049	0.8	-0.00188043	0.00246699	0.45	-0.00181357	0.00243129	0.46	-0.00259203	0.0024418	0.29
rs2411416	18	75858892	0.474457	Weight_M	0.00166768	0.00501618	0.74	-0.000569154	0.00255159	0.82	-0.000326299	0.00252246	0.9	-8.65983e-05	0.00256247	0.97
rs2411416	18	75858892	0.474335	Weight_sex_comb	0.00150255	0.00337701	0.66	0.000723702	0.00177124	0.68	0.000183804	0.00175617	0.92	-0.000687047	0.00177658	0.7
rs16981095	19	16190863	0.092853	BMI_F	-0.00180778	0.00823013	0.83	-0.00208058	0.00454166	0.65	-0.00278636	0.00447913	0.53	-0.00393923	0.00454085	0.39
rs16981095	19	16190863	0.091348	BMI_M	-0.0202813	0.00907988	0.026	-0.0108188	0.00499773	0.03	-0.0142835	0.00495323	0.0039	-0.0128864	0.00502969	0.01
rs16981095	19	16190863	0.092167	BMI_sex_comb	-0.00957401	0.00609427	0.12	-0.00798612	0.00335715	0.017	-0.00721571	0.00332638	0.03	-0.00643963	0.00336138	0.055
rs16981095	19	16190863	0.093143	Weight_F	0.0067608	0.00785629	0.39	0.00144527	0.00424052	0.73	0.00102599	0.00417914	0.81	0.00241546	0.00419729	0.56
rs16981095	19	16190863	0.091045	Weight_M	-0.0134729	0.00872233	0.12	-0.00800861	0.00443677	0.071	-0.00829078	0.00438609	0.059	-0.00931796	0.00445569	0.037
rs16981095	19	16190863	0.09219	Weight_sex_comb	-0.00213837	0.00583446	0.71	-0.00461359	0.0030603	0.13	-0.00498655	0.00303426	0.1	-0.00508288	0.00306952	0.098
rs892024	19	33399344	0.250548	BMI_F	-0.007943	0.00552054	0.15	-0.000866917	0.00304648	0.78	-0.00186519	0.00300454	0.53	-0.00168651	0.00304594	0.58
rs892024	19	33399344	0.251464	BMI_M	-0.00180476	0.00601891	0.76	0.000786471	0.0033132	0.81	0.00145672	0.0032837	0.66	-0.000629752	0.00333439	0.85
rs892024	19	33399344	0.250966	BMI_sex_comb	-0.00565968	0.0040659	0.16	-0.00136841	0.00223977	0.54	-0.00141431	0.00221924	0.52	-0.00133103	0.00224259	0.55
rs892024	19	33399344	0.251251	Weight_F	-0.00538142	0.00526518	0.31	-1.05728e-05	0.00284194	1	0.000316138	0.0028008	0.91	5.52416e-05	0.00281297	0.98
rs892024	19	33399344	0.252503	Weight_M	0.00185694	0.00576288	0.75	0.00217074	0.00293158	0.46	0.00283534	0.00289809	0.33	0.00177983	0.00294408	0.55
rs892024	19	33399344	0.25182	Weight_sex_comb	-0.00220368	0.00388505	0.57	0.000147036	0.00203779	0.94	-0.000689662	0.00202045	0.73	-0.000125019	0.00204393	0.95
rs62127362	19	33458479	0.116155	BMI_F	-0.000702821	0.00747578	0.93	0.00115902	0.0041261	0.78	0.00152056	0.0040693	0.71	0.00205258	0.00412537	0.62
rs62127362	19	33458479	0.115082	BMI_M	0.00921144	0.00819853	0.26	0.00783307	0.00451262	0.083	0.00731266	0.00447244	0.1	0.00473408	0.00454148	0.3
rs62127362	19	33458479	0.115666	BMI_sex_comb	0.00342742	0.00552067	0.53	0.00232571	0.00304132	0.44	0.000680328	0.00301344	0.82	0.00103559	0.00304515	0.73
rs62127362	19	33458479	0.116155	Weight_F	-0.00219266	0.00713861	0.76	-0.0028958	0.00385375	0.45	-0.00354719	0.00379796	0.35	-0.003624	0.00381446	0.34
rs62127362	19	33458479	0.11539	Weight_M	0.00908298	0.00785319	0.25	0.00293988	0.00399477	0.46	0.00321137	0.00394914	0.42	0.00370305	0.00401181	0.36
rs62127362	19	33458479	0.115807	Weight_sex_comb	0.00260091	0.00527957	0.62	-0.000315652	0.00276943	0.91	-0.000535184	0.00274587	0.85	0.000208406	0.00277778	0.94
rs16975963	19	38325536	0.215997	BMI_F	-0.00199112	0.00579862	0.73	0.00137631	0.00320009	0.67	0.00179066	0.00315603	0.57	0.000787597	0.00319952	0.81
rs16975963	19	38325536	0.218811	BMI_M	-0.00199359	0.00633318	0.75	-0.00218465	0.00348593	0.53	-0.00427161	0.0034549	0.22	-0.00582954	0.00350823	0.097
rs16975963	19	38325536	0.21728	BMI_sex_comb	-0.00227246	0.0042742	0.59	-0.00139767	0.00235461	0.55	-0.00222441	0.00233302	0.34	-0.0031136	0.00235757	0.19
rs16975963	19	38325536	0.217105	Weight_F	0.00312366	0.00552843	0.57	0.0029147	0.00298426	0.33	0.00325576	0.00294106	0.27	0.00254644	0.00295384	0.39
rs16975963	19	38325536	0.219186	Weight_M	-0.00372331	0.00606174	0.54	-0.00341184	0.00308343	0.27	-0.00524804	0.0030482	0.085	-0.00610641	0.00309658	0.049
rs16975963	19	38325536	0.21805	Weight_sex_comb	-0.000357034	0.00408268	0.93	0.000329665	0.00214154	0.88	7.32733e-05	0.00212332	0.97	-0.000689818	0.00214799	0.75
rs1997850	20	47526360	0.469599	BMI_F	0.00197991	0.00477739	0.68	0.00282302	0.00263617	0.28	0.00228119	0.0025999	0.38	0.00285534	0.00263576	0.28
rs1997850	20	47526360	0.46443	BMI_M	-0.00698045	0.00522472	0.18	-0.00354696	0.00287579	0.22	-0.0040997	0.00285023	0.15	-0.00432165	0.00289417	0.14
rs1997850	20	47526360	0.467243	BMI_sex_comb	-0.00171881	0.00352354	0.63	-5.31605e-05	0.00194099	0.98	-0.00116807	0.00192321	0.54	-0.00162916	0.00194346	0.4
rs1997850	20	47526360	0.469369	Weight_F	0.00168606	0.00456129	0.71	0.0018335	0.00246183	0.46	0.000677566	0.00242623	0.78	0.000266331	0.00243679	0.91
rs1997850	20	47526360	0.463653	Weight_M	-0.0112048	0.00501369	0.025	-0.00455249	0.00255024	0.074	-0.00526332	0.00252106	0.037	-0.00520864	0.00256103	0.042
rs1997850	20	47526360	0.466772	Weight_sex_comb	-0.00406803	0.00337228	0.23	-0.00122759	0.00176878	0.49	-0.00102746	0.00175375	0.56	-0.000827766	0.00177412	0.64
rs2904155	20	50963243	0.372363	BMI_F	-0.000428142	0.00494217	0.93	-0.000887335	0.00272748	0.74	-0.00205647	0.00268995	0.44	-0.00251704	0.00272705	0.36
rs2904155	20	50963243	0.373335	BMI_M	0.00140714	0.00539894	0.79	-0.00177416	0.00297173	0.55	-0.00131065	0.00294531	0.66	-0.0014286	0.00299072	0.63
rs2904155	20	50963243	0.372806	BMI_sex_comb	0.000185919	0.00364312	0.96	-0.000194359	0.0020069	0.92	8.64815e-05	0.00198852	0.97	0.00031911	0.00200945	0.87
rs2904155	20	50963243	0.372322	Weight_F	-0.000325174	0.00471766	0.95	0.00147885	0.00254655	0.56	0.000529375	0.00250972	0.83	-0.000328946	0.00252065	0.9
rs2904155	20	50963243	0.372646	Weight_M	-0.00270331	0.00517773	0.6	-0.00125941	0.00263381	0.63	-0.00172168	0.00260367	0.51	-0.00104571	0.00264496	0.69
rs2904155	20	50963243	0.372469	Weight_sex_comb	-0.00150549	0.00348547	0.67	-0.000381825	0.00182816	0.83	-0.000516081	0.00181263	0.78	-0.0012457	0.00183368	0.5
rs2024714	20	60212494	0.446879	BMI_F	-0.00794428	0.00480132	0.098	-0.00344511	0.00264961	0.19	-0.00327802	0.00261315	0.21	-0.00298144	0.00264919	0.26
rs2024714	20	60212494	0.442155	BMI_M	0.00768075	0.00526986	0.14	0.00426891	0.00290058	0.14	0.00330294	0.0028748	0.25	0.00429657	0.00291911	0.14
rs2024714	20	60212494	0.444726	BMI_sex_comb	-0.00100035	0.00354696	0.78	-0.0007943	0.0019539	0.68	-0.000506322	0.001936	0.79	-0.00104408	0.00195638	0.59
rs2024714	20	60212494	0.44681	Weight_F	-0.00479201	0.00458551	0.3	-0.00119267	0.00247508	0.63	-0.00155574	0.00243929	0.52	-0.00247094	0.0024499	0.31
rs2024714	20	60212494	0.442168	Weight_M	0.0081108	0.00505178	0.11	0.000412514	0.00256955	0.87	0.00042602	0.00254015	0.87	0.000642254	0.00258042	0.8
rs2024714	20	60212494	0.444702	Weight_sex_comb	0.00100877	0.00339373	0.77	2.0059e-05	0.00178002	0.99	-0.000590301	0.0017649	0.74	-0.00125851	0.0017854	0.48
rs2826891	21	22910116	0.499565	BMI_F	0.00916508	0.00477944	0.055	0.000957897	0.00263755	0.72	0.00157554	0.00260129	0.54	0.00156365	0.00263713	0.55
rs2826891	21	22910116	0.499954	BMI_M	0.00832147	0.00522396	0.11	0.000735657	0.00287552	0.8	0.00107981	0.00284995	0.7	0.00134802	0.00289391	0.64
rs2826891	21	22910116	0.499784	BMI_sex_comb	0.00909521	0.00352434	0.0099	0.00258744	0.00194147	0.18	0.00131238	0.00192366	0.5	0.00145203	0.00194389	0.46
rs2826891	21	22910116	0.498965	Weight_F	0.00710438	0.0045611	0.12	-4.24896e-05	0.00246199	0.99	-3.46567e-05	0.00242636	0.99	-0.00058222	0.00243684	0.81
rs2826891	21	22910116	0.498808	Weight_M	0.00605642	0.0050099	0.23	0.00255456	0.00254841	0.32	0.00292564	0.00251926	0.25	0.00202812	0.00255924	0.43
rs2826891	21	22910116	0.498893	Weight_sex_comb	0.00680134	0.00337129	0.044	0.00185118	0.00176823	0.3	0.00181197	0.0017532	0.3	0.00150097	0.00177358	0.4
rs9976694	21	38660388	0.356299	BMI_F	0.00158663	0.00498658	0.75	0.00126802	0.0027519	0.64	0.00138219	0.00271407	0.61	0.00184505	0.00275146	0.5
rs9976694	21	38660388	0.356914	BMI_M	-0.00363954	0.00547784	0.51	-0.000412835	0.00301522	0.89	-8.71031e-05	0.0029884	0.98	-0.000988466	0.0030345	0.74
rs9976694	21	38660388	0.356579	BMI_sex_comb	-0.00046758	0.00368549	0.9	-0.000308648	0.00203023	0.88	0.000545324	0.00201161	0.79	0.0011684	0.00203277	0.57
rs9976694	21	38660388	0.355664	Weight_F	0.00194057	0.00476832	0.68	0.000499313	0.00257388	0.85	0.00155334	0.00253664	0.54	0.000952179	0.00254759	0.71
rs9976694	21	38660388	0.35582	Weight_M	-0.00212128	0.00525441	0.69	-0.00181463	0.00267277	0.5	-0.00109442	0.0026422	0.68	-0.000874766	0.00268413	0.74
rs9976694	21	38660388	0.355735	Weight_sex_comb	0.00015888	0.00352958	0.96	2.97847e-05	0.00185128	0.99	0.000881158	0.00183554	0.63	0.000746395	0.00185688	0.69
rs13053175	22	37613309	0.444	BMI_F	-0.00310584	0.0048006	0.52	-0.00195517	0.00264929	0.46	-0.00215828	0.00261286	0.41	-0.000758895	0.00264884	0.77
rs13053175	22	37613309	0.444875	BMI_M	0.00780219	0.00526152	0.14	0.00505185	0.00289604	0.081	0.00356143	0.00287032	0.21	0.00298071	0.00291462	0.31
rs13053175	22	37613309	0.444399	BMI_sex_comb	0.0015673	0.00354434	0.66	0.000808506	0.00195246	0.68	0.000601166	0.00193453	0.76	0.000225325	0.00195489	0.91
rs13053175	22	37613309	0.444471	Weight_F	-0.00127319	0.00458791	0.78	-0.000485865	0.00247652	0.84	-0.000719282	0.00244064	0.77	-0.000775516	0.00245117	0.75
rs13053175	22	37613309	0.44498	Weight_M	0.00766046	0.00504285	0.13	0.00365487	0.00256509	0.15	0.00346261	0.00253581	0.17	0.00433953	0.00257603	0.092
rs13053175	22	37613309	0.444702	Weight_sex_comb	0.00272131	0.00339215	0.42	0.00198049	0.00177911	0.27	0.00197612	0.00176398	0.26	0.00143253	0.00178448	0.42
rs5766691	22	47532396	0.305609	BMI_F	0.00787056	0.00517196	0.13	0.00325189	0.00285402	0.25	0.00284124	0.00281477	0.31	0.00293633	0.00285354	0.3
rs5766691	22	47532396	0.303134	BMI_M	0.000224894	0.00566441	0.97	-0.00408651	0.00311755	0.19	-0.00477137	0.00308987	0.12	-0.00363872	0.00313755	0.25
rs5766691	22	47532396	0.30448	BMI_sex_comb	0.00466799	0.00381733	0.22	0.00175577	0.00210277	0.4	0.00041743	0.00208346	0.84	0.000388241	0.00210539	0.85
rs5766691	22	47532396	0.305973	Weight_F	0.00972589	0.00493926	0.049	0.00371559	0.00266601	0.16	0.0043785	0.00262738	0.096	0.00383252	0.00263871	0.15
rs5766691	22	47532396	0.302915	Weight_M	0.00299407	0.00542581	0.58	0.00279976	0.00275989	0.31	0.00192702	0.0027284	0.48	0.000738941	0.00277167	0.79
rs5766691	22	47532396	0.304584	Weight_sex_comb	0.00654365	0.00365093	0.073	0.00230289	0.00191484	0.23	0.00262388	0.00189856	0.17	0.00217939	0.00192062	0.26
rs9616906	22	51104680	0.439554	BMI_F	0.00128743	0.00480575	0.79	0.000227615	0.00265205	0.93	9.73551e-05	0.00261558	0.97	0.000525166	0.00265161	0.84
rs9616906	22	51104680	0.435893	BMI_M	-0.00815289	0.00525086	0.12	-0.00689636	0.00288989	0.017	-0.00818908	0.00286423	0.0042	-0.0070969	0.00290842	0.015
rs9616906	22	51104680	0.437885	BMI_sex_comb	-0.00279331	0.0035431	0.43	-0.00366011	0.00195175	0.061	-0.00421071	0.00193383	0.029	-0.00313028	0.00195418	0.11
rs9616906	22	51104680	0.440699	Weight_F	0.00399265	0.0045845	0.38	-0.000363361	0.00247485	0.88	-7.0193e-05	0.002439	0.98	-0.000358672	0.00244952	0.88
rs9616906	22	51104680	0.436815	Weight_M	-0.00632084	0.00503424	0.21	-0.0045867	0.00256052	0.073	-0.00324785	0.0025313	0.2	-0.00462965	0.00257144	0.072
rs9616906	22	51104680	0.438934	Weight_sex_comb	-0.000748831	0.00338811	0.83	-0.00158654	0.00177706	0.37	-0.00201406	0.00176195	0.25	-0.00218209	0.00178242	0.22
