# Supplementary material for: Characterising the genetic architecture of changes in adiposity during adulthood using electronic health records
Source: Nat Commun. 2024 Jul 10;15:5801. doi: 10.1038/s41467-024-49998-0 (PMC11237142; doi:10.1038/s41467-024-49998-0)
Supplement: Supplementary file 4 — Supplementary Data 1-26 [file 41467_2024_49998_MOESM4_ESM.zip › supp_data/Supp-Data-17-supp-results-all-longit-phewas.xlsx]

## Sheet: Sheet1
Table: Association of adiposity-change lead SNPs (P<5E-08) with linear slope change in 45 quantitative biomarker traits, adjusted for baseline trait value. All effects are estimated with linear regression models.
Biomarker	Sex	Sample size	rs9467663		chr6:26076446_GA_G		rs1175592		rs61955499		rs12953815		rs429358
			Effect size (S.E.)	P-value	Effect size (S.E.)	P-value	Effect size (S.E.)	P-value	Effect size (S.E.)	P-value	Effect size (S.E.)	P-value	Effect size (S.E.)	P-value
Albumin	F	75927	0.00542 (0.00437)	0.214	0.00591 (0.00437)	0.176	0.0037 (0.00439)	0.399	-0.00155 (0.0198)	0.938	-0.00152 (0.00433)	0.726	0.00644 (0.00597)	0.281
	M	65137	-0.00255 (0.00482)	0.598	0.00106 (0.0048)	0.826	0.0091 (0.0048)	0.0581	0.0173 (0.0221)	0.434	0.000176 (0.00476)	0.97	0.00279 (0.00654)	0.669
	sex_comb	141064	0.00156 (0.00323)	0.628	0.00345 (0.00322)	0.284	0.00597 (0.00323)	0.0644	0.00529 (0.0147)	0.719	-0.000585 (0.00319)	0.855	0.00503 (0.0044)	0.253
Alkaline phosphatase (ALP)	F	77322	-0.00641 (0.00369)	0.0822	0.00032 (0.00369)	0.931	-0.00456 (0.0037)	0.218	-0.0034 (0.0167)	0.839	0.0032 (0.00365)	0.381	-0.00788 (0.00504)	0.118
	M	66235	-0.00495 (0.00411)	0.228	0.00134 (0.00409)	0.742	-0.00418 (0.00409)	0.306	-0.0141 (0.0189)	0.456	0.00324 (0.00405)	0.424	-0.00379 (0.00557)	0.496
	sex_comb	143557	-0.00597 (0.00274)	0.029	0.000613 (0.00273)	0.822	-0.00458 (0.00273)	0.0938	-0.00803 (0.0125)	0.52	0.0037 (0.0027)	0.172	-0.00563 (0.00373)	0.131
Alanine aminotransferase (ALT)	F	76055	-0.0035 (0.00407)	0.389	-0.00192 (0.00407)	0.637	-0.00395 (0.00408)	0.333	0.00111 (0.0184)	0.952	0.00902 (0.00403)	0.0252	-0.00356 (0.00556)	0.522
	M	65392	-0.00182 (0.00419)	0.664	-0.00296 (0.00417)	0.477	-0.00273 (0.00417)	0.513	0.0104 (0.0193)	0.59	-0.00207 (0.00413)	0.616	-0.0168 (0.00568)	0.00316
	sex_comb	141447	-0.00284 (0.00288)	0.325	-0.00298 (0.00288)	0.3	-0.00417 (0.00288)	0.148	0.00505 (0.0131)	0.701	0.0048 (0.00285)	0.0922	-0.0101 (0.00393)	0.0104
Basophills	F	77091	-0.00403 (0.00482)	0.403	-0.00154 (0.00482)	0.75	0.00384 (0.00483)	0.427	0.0154 (0.0218)	0.481	0.00774 (0.00478)	0.105	-0.00628 (0.0066)	0.342
	M	63303	-0.00839 (0.00546)	0.124	-0.00463 (0.00543)	0.394	0.00903 (0.00544)	0.0966	-0.0157 (0.0251)	0.531	0.00269 (0.00539)	0.617	-0.00992 (0.00741)	0.181
	sex_comb	140394	-0.00587 (0.00362)	0.105	-0.00273 (0.00361)	0.45	0.00616 (0.00362)	0.0887	0.00326 (0.0165)	0.843	0.00533 (0.00358)	0.136	-0.00772 (0.00494)	0.118
Bicarbonate	F	8303	0.0234 (0.0137)	0.0865	0.00193 (0.0136)	0.887	-0.0263 (0.0135)	0.0515	-0.023 (0.0582)	0.693	-0.0204 (0.0135)	0.129	-0.00823 (0.0183)	0.653
	M	7372	-0.0131 (0.0149)	0.38	-0.0127 (0.0149)	0.392	0.00753 (0.0149)	0.613	0.0419 (0.0686)	0.541	-0.00467 (0.0148)	0.752	-0.00422 (0.02)	0.833
	sex_comb	15675	0.00671 (0.01)	0.503	-0.00434 (0.00995)	0.662	-0.00935 (0.00994)	0.347	0.00209 (0.0441)	0.962	-0.0129 (0.00989)	0.193	-0.00697 (0.0134)	0.603
Calcium	F	45509	-0.00913 (0.00514)	0.0758	-0.00708 (0.00513)	0.167	-0.0012 (0.00516)	0.817	0.0152 (0.0234)	0.516	-0.00426 (0.00509)	0.403	-0.00664 (0.00701)	0.344
	M	34344	0.00367 (0.00566)	0.516	-0.003 (0.00562)	0.593	-0.00185 (0.00563)	0.742	0.0341 (0.0257)	0.184	-0.00183 (0.0056)	0.743	-0.00667 (0.00762)	0.382
	sex_comb	79853	-0.00411 (0.0038)	0.279	-0.00583 (0.00378)	0.122	-0.00192 (0.0038)	0.613	0.0243 (0.0172)	0.159	-0.00237 (0.00376)	0.528	-0.00645 (0.00515)	0.21
Chloride	F	11986	-0.00381 (0.0125)	0.761	-0.0134 (0.0125)	0.287	0.00902 (0.0126)	0.474	0.0866 (0.0524)	0.0982	0.00359 (0.0125)	0.773	0.0319 (0.0171)	0.062
	M	10710	-0.0157 (0.0133)	0.239	-0.0293 (0.0133)	0.0282	0.00783 (0.0133)	0.557	-0.00619 (0.0617)	0.92	0.0055 (0.0132)	0.677	-0.00245 (0.0183)	0.894
	sex_comb	22696	-0.00989 (0.00913)	0.278	-0.0209 (0.00913)	0.0222	0.00895 (0.00916)	0.328	0.0462 (0.0399)	0.248	0.00514 (0.00906)	0.57	0.0173 (0.0125)	0.165
Cholesterol	F	77918	-0.00147 (0.00455)	0.746	0.0019 (0.00454)	0.675	0.0019 (0.00455)	0.676	-0.0128 (0.0207)	0.538	0.00345 (0.0045)	0.443	0.0358 (0.00625)	9.81e-09
	M	68181	-0.00905 (0.0046)	0.0492	-0.011 (0.00458)	0.016	0.00946 (0.00459)	0.0392	0.0148 (0.0212)	0.486	0.00658 (0.00454)	0.147	0.0239 (0.00629)	0.00014
	sex_comb	146099	-0.00473 (0.00323)	0.142	-0.00446 (0.00322)	0.165	0.00476 (0.00322)	0.14	-0.0000445 (0.0148)	0.998	0.00456 (0.00319)	0.152	0.0304 (0.00442)	6.43e-12
Creatinine	F	40693	-0.00184 (0.00329)	0.576	-0.00277 (0.00328)	0.397	0.000851 (0.00329)	0.796	0.011 (0.0145)	0.449	-0.00232 (0.00325)	0.475	-0.00349 (0.00451)	0.44
	M	62069	0.00655 (0.00446)	0.142	0.00105 (0.00443)	0.813	0.00324 (0.00444)	0.466	0.0227 (0.0207)	0.273	0.000187 (0.00441)	0.966	0.0157 (0.00607)	0.00962
	sex_comb	102762	0.00289 (0.00292)	0.322	-0.000723 (0.0029)	0.803	0.00191 (0.00291)	0.512	0.021 (0.0133)	0.113	-0.000413 (0.00289)	0.886	0.0073 (0.00399)	0.067
C-reactive protein (CRP)	F	31409	-0.00399 (0.00519)	0.442	-0.00149 (0.00519)	0.774	0.00885 (0.00521)	0.0897	-0.00726 (0.0231)	0.754	-0.00253 (0.00514)	0.622	0.0253 (0.00714)	0.000403
	M	21053	-0.00791 (0.00578)	0.171	-0.00176 (0.00574)	0.759	0.00134 (0.00577)	0.817	0.0187 (0.0259)	0.469	-0.00553 (0.00572)	0.333	0.0253 (0.00786)	0.00126
	sex_comb	52462	-0.00523 (0.00384)	0.173	-0.00149 (0.00382)	0.697	0.00548 (0.00384)	0.154	0.00622 (0.0171)	0.717	-0.00338 (0.0038)	0.374	0.0257 (0.00525)	9.62e-07
Eosinophills	F	77496	0.00442 (0.00454)	0.33	0.00737 (0.00454)	0.104	0.00019 (0.00455)	0.967	0.0293 (0.0205)	0.152	-0.00415 (0.0045)	0.356	-0.0149 (0.00622)	0.0162
	M	63743	-0.00341 (0.00538)	0.527	-0.000566 (0.00536)	0.916	-0.00794 (0.00536)	0.139	-0.00706 (0.0247)	0.775	0.0131 (0.00532)	0.0135	-0.0162 (0.00732)	0.0263
	sex_comb	141239	0.000899 (0.00348)	0.796	0.00338 (0.00347)	0.33	-0.00346 (0.00348)	0.32	0.0163 (0.0158)	0.302	0.00276 (0.00344)	0.422	-0.0154 (0.00474)	0.0012
Ferritin	F	20219	0.000409 (0.00961)	0.966	0.000534 (0.00957)	0.955	0.00937 (0.00965)	0.331	-0.0198 (0.045)	0.66	-0.00718 (0.00947)	0.449	-0.0162 (0.013)	0.211
	M	10058	-0.00135 (0.0109)	0.902	0.00316 (0.0109)	0.773	-0.0108 (0.011)	0.326	0.0293 (0.0516)	0.57	-0.00986 (0.0109)	0.364	0.00796 (0.0147)	0.589
	sex_comb	30277	-0.000887 (0.00688)	0.897	0.00123 (0.00687)	0.858	-0.00367 (0.00691)	0.596	0.00177 (0.0323)	0.956	-0.0045 (0.00681)	0.508	-0.00542 (0.00929)	0.56
Forced expiratory volume in 1 second (FEV1)	F	3793	0.0321 (0.0214)	0.133	0.018 (0.0218)	0.409	0.0294 (0.0211)	0.163	-0.218 (0.109)	0.0454	0.0185 (0.0211)	0.38	-0.0138 (0.0301)	0.646
	M	3872	0.00567 (0.0221)	0.797	-0.00893 (0.022)	0.685	0.00698 (0.0219)	0.75	-0.0973 (0.0989)	0.325	0.0165 (0.0215)	0.445	0.0151 (0.0305)	0.62
	sex_comb	7665	0.0191 (0.0155)	0.217	0.00226 (0.0156)	0.885	0.0161 (0.0153)	0.291	-0.158 (0.0734)	0.0319	0.0169 (0.0152)	0.266	0.00278 (0.0216)	0.897
Fibrinogen	F	699	-0.0429 (0.0514)	0.405	0.0256 (0.0525)	0.626	-0.0232 (0.048)	0.629	-0.302 (0.252)	0.232	-0.0352 (0.0503)	0.485	0.122 (0.0705)	0.0851
	M	407	-0.0162 (0.0323)	0.616	0.0347 (0.0311)	0.264	0.00845 (0.0329)	0.797	0.385 (0.131)	0.00358	-0.00911 (0.0325)	0.78	0.0138 (0.0441)	0.755
	sex_comb	1106	-0.0165 (0.0416)	0.692	-0.0078 (0.0416)	0.851	0.0185 (0.0398)	0.643	-0.0966 (0.19)	0.611	-0.00543 (0.0413)	0.895	-0.0419 (0.0572)	0.464
Folate	F	13168	0.000729 (0.00486)	0.881	0.0000969 (0.00486)	0.984	-0.00889 (0.00485)	0.0669	0.0146 (0.0231)	0.527	0.00192 (0.00481)	0.69	0.00253 (0.00649)	0.696
	M	8302	0.00175 (0.00639)	0.784	0.00194 (0.00638)	0.761	0.000285 (0.00639)	0.964	-0.0401 (0.0302)	0.184	-0.00519 (0.00636)	0.414	0.00538 (0.00848)	0.526
	sex_comb	21470	0.00219 (0.00388)	0.573	0.00141 (0.00387)	0.716	-0.00602 (0.00387)	0.12	-0.00791 (0.0184)	0.667	-0.000521 (0.00384)	0.892	0.00339 (0.00516)	0.512
Follicle stimulating hormone (FSH)	F	7543	-0.0136 (0.01)	0.175	0.00148 (0.00999)	0.882	0.00491 (0.00999)	0.623	-0.0419 (0.043)	0.33	0.0188 (0.00992)	0.0581	0.021 (0.0137)	0.125
	M	308	-0.00451 (0.0622)	0.942	-0.0151 (0.0575)	0.794	-0.0117 (0.0604)	0.847	0.127 (0.278)	0.646	0.118 (0.0599)	0.0498	-0.155 (0.0765)	0.0432
	sex_comb	7851	-0.0117 (0.0109)	0.283	0.00456 (0.0108)	0.673	0.00783 (0.0108)	0.47	-0.0467 (0.0468)	0.318	0.0172 (0.0108)	0.11	0.0162 (0.0148)	0.275
Forced vital capacity (FVC)	F	2999	0.0135 (0.0251)	0.591	0.0246 (0.0256)	0.338	0.0381 (0.025)	0.127	-0.0437 (0.128)	0.732	-0.0178 (0.025)	0.476	0.0401 (0.0354)	0.257
	M	2997	-0.0241 (0.0248)	0.331	-0.0487 (0.0248)	0.0498	0.0164 (0.0247)	0.507	-0.0892 (0.11)	0.417	-0.00736 (0.0241)	0.76	-0.025 (0.0341)	0.463
	sex_comb	5996	-0.0078 (0.0176)	0.658	-0.0187 (0.0178)	0.292	0.0244 (0.0175)	0.164	-0.0949 (0.0831)	0.254	-0.0127 (0.0173)	0.463	0.00334 (0.0245)	0.891
Glucose	F	53848	-0.00134 (0.0055)	0.807	-0.0012 (0.0055)	0.827	-0.00557 (0.00552)	0.313	0.0427 (0.025)	0.088	-0.00125 (0.00544)	0.818	-0.000686 (0.0075)	0.927
	M	46200	0.00779 (0.00618)	0.207	0.00487 (0.00614)	0.429	-0.0137 (0.00616)	0.0267	0.0343 (0.0288)	0.233	0.00421 (0.0061)	0.49	-0.00665 (0.00837)	0.427
	sex_comb	100048	0.00276 (0.00413)	0.504	0.00191 (0.00412)	0.643	-0.01 (0.00414)	0.0156	0.0459 (0.019)	0.0157	0.000744 (0.00409)	0.856	-0.00309 (0.00562)	0.582
Haematocrit - packed cell volume (%)	F	77391	-0.0117 (0.00223)	1.48e-07	-0.00733 (0.00223)	0.000993	-0.0000145 (0.00223)	0.995	-0.00499 (0.01)	0.619	-0.000888 (0.0022)	0.687	0.000617 (0.00305)	0.839
	M	63521	-0.00438 (0.00176)	0.013	-0.00152 (0.00175)	0.387	0.000979 (0.00176)	0.577	0.0129 (0.00809)	0.11	0.00263 (0.00174)	0.131	0.00491 (0.0024)	0.0405
	sex_comb	140912	-0.00652 (0.0013)	4.81e-07	-0.00361 (0.00129)	0.00516	0.000405 (0.00129)	0.755	0.00254 (0.00589)	0.666	0.000823 (0.00128)	0.521	0.00217 (0.00177)	0.219
Haemoglobin concentration	F	73144	0.0267 (0.00477)	2.18e-08	0.018 (0.00476)	0.00016	-0.000125 (0.00478)	0.979	0.0349 (0.0217)	0.107	0.000498 (0.00472)	0.916	-0.00803 (0.00654)	0.219
	M	60037	0.0194 (0.00579)	0.000786	0.0104 (0.00576)	0.07	0.00243 (0.00576)	0.673	-0.0282 (0.0267)	0.289	-0.00551 (0.00571)	0.334	-0.0235 (0.00786)	0.00283
	sex_comb	133181	0.0233 (0.00368)	2.38e-10	0.0144 (0.00367)	8.35e-05	-0.0000366 (0.00368)	0.992	0.0105 (0.0168)	0.534	-0.00209 (0.00364)	0.566	-0.0164 (0.00503)	0.00107
Haemoglobin A1c (HbA1c)	F	9678	0.00156 (0.014)	0.912	0.0215 (0.0141)	0.129	0.0209 (0.0141)	0.139	0.0128 (0.0626)	0.838	0.0104 (0.014)	0.455	0.000424 (0.0195)	0.983
	M	9114	0.00281 (0.0142)	0.843	0.0196 (0.0141)	0.164	-0.0171 (0.0142)	0.227	0.0158 (0.0617)	0.797	-0.00821 (0.0141)	0.56	-0.014 (0.0197)	0.477
	sex_comb	18792	0.00367 (0.01)	0.714	0.0214 (0.01)	0.0324	0.00235 (0.01)	0.815	0.0225 (0.044)	0.609	0.00352 (0.00994)	0.723	-0.00417 (0.0139)	0.763
HbA1c - IFCC standardised	F	22193	0.0171 (0.00862)	0.0476	0.0245 (0.00861)	0.00449	-0.00959 (0.00865)	0.268	0.0454 (0.0383)	0.236	0.00289 (0.00854)	0.735	0.00957 (0.0118)	0.419
	M	23639	-0.00269 (0.00805)	0.738	-0.0038 (0.008)	0.635	-0.00508 (0.00803)	0.527	0.0291 (0.0363)	0.423	-0.000723 (0.00795)	0.928	0.00471 (0.0109)	0.666
	sex_comb	45832	0.00727 (0.00588)	0.216	0.00896 (0.00585)	0.126	-0.00514 (0.00588)	0.382	0.0378 (0.0263)	0.151	0.000933 (0.00581)	0.872	0.00801 (0.00801)	0.317
High density lipoprotein (HDL) cholesterol	F	73947	0.000779 (0.00485)	0.872	0.000218 (0.00484)	0.964	-0.000146 (0.00486)	0.976	-0.0368 (0.0221)	0.0958	-0.00155 (0.0048)	0.746	0.0202 (0.00662)	0.00231
	M	65499	0.00595 (0.00534)	0.265	0.00873 (0.00532)	0.101	0.000798 (0.00533)	0.881	-0.000899 (0.0247)	0.971	-0.00178 (0.00528)	0.737	0.0236 (0.00729)	0.00124
	sex_comb	139446	0.00326 (0.00358)	0.363	0.00422 (0.00357)	0.238	0.000611 (0.00358)	0.864	-0.0202 (0.0164)	0.219	-0.00142 (0.00354)	0.689	0.0216 (0.00489)	1.01e-05
Height	F	8296	-0.000563 (0.0147)	0.969	-0.00257 (0.015)	0.864	-0.00508 (0.0149)	0.733	-0.0519 (0.0625)	0.406	-0.0000166 (0.0149)	0.999	-0.0641 (0.0203)	0.00157
	M	6502	-0.0139 (0.0173)	0.42	-0.0177 (0.0171)	0.3	0.0294 (0.0173)	0.0886	0.0203 (0.071)	0.775	0.0344 (0.017)	0.0431	-0.00618 (0.0234)	0.792
	sex_comb	14798	-0.00312 (0.0112)	0.781	-0.00621 (0.0113)	0.582	0.0115 (0.0113)	0.307	-0.0141 (0.047)	0.765	0.0165 (0.0112)	0.14	-0.0367 (0.0154)	0.0169
Iron	F	1444	0.0338 (0.013)	0.00923	0.0209 (0.013)	0.109	-0.012 (0.0128)	0.351	0.0385 (0.0565)	0.495	-0.00699 (0.013)	0.59	-0.0196 (0.0181)	0.278
	M	971	-0.161 (0.0437)	0.000249	-0.139 (0.0443)	0.00173	0.00761 (0.0447)	0.865	-0.171 (0.209)	0.413	-0.0226 (0.0443)	0.61	0.0466 (0.0629)	0.459
	sex_comb	2415	-0.176 (0.0273)	1.42e-10	-0.133 (0.0277)	1.55e-06	-0.00224 (0.0277)	0.936	-0.0875 (0.125)	0.484	-0.0383 (0.0277)	0.168	0.0012 (0.039)	0.975
Low density lipoprotein (LDL) cholesterol	F	56592	0.00329 (0.00564)	0.56	0.00436 (0.00564)	0.439	0.00424 (0.00566)	0.453	-0.0299 (0.026)	0.25	0.00891 (0.00557)	0.11	-0.00432 (0.00776)	0.578
	M	51477	-0.00981 (0.00537)	0.068	-0.00798 (0.00535)	0.136	0.00535 (0.00535)	0.318	0.00719 (0.025)	0.773	0.00311 (0.00531)	0.558	-0.00198 (0.00734)	0.788
	sex_comb	108069	-0.00296 (0.00391)	0.449	-0.00167 (0.0039)	0.669	0.00449 (0.00391)	0.251	-0.00979 (0.0181)	0.588	0.00658 (0.00386)	0.0884	-0.000193 (0.00536)	0.971
Luteinising hormone (LH)	F	5066	-0.04 (0.0183)	0.0287	-0.00443 (0.0182)	0.808	-0.0147 (0.0183)	0.423	-0.139 (0.0796)	0.0816	0.022 (0.0181)	0.223	-0.000846 (0.0249)	0.973
	M	298	0.0118 (0.0705)	0.868	-0.000876 (0.0653)	0.989	0.0275 (0.0674)	0.684	-0.396 (0.267)	0.139	-0.0738 (0.068)	0.279	-0.1 (0.0847)	0.238
	sex_comb	5364	-0.032 (0.0179)	0.0736	0.000463 (0.0178)	0.979	-0.0113 (0.0179)	0.528	-0.142 (0.0773)	0.0668	0.0178 (0.0177)	0.314	-0.00943 (0.0242)	0.696
Lymphocytes	F	77529	-0.0101 (0.00472)	0.0325	-0.00492 (0.00472)	0.297	0.0011 (0.00474)	0.816	0.0137 (0.0213)	0.521	-0.00384 (0.00468)	0.412	-0.0247 (0.00647)	0.000137
	M	63773	-0.00989 (0.00529)	0.0616	-0.0052 (0.00526)	0.323	0.00952 (0.00527)	0.0709	0.00267 (0.0243)	0.913	0.00348 (0.00522)	0.505	-0.0138 (0.00718)	0.0545
	sex_comb	141302	-0.0106 (0.00352)	0.00266	-0.00613 (0.00351)	0.0808	0.00401 (0.00352)	0.254	0.00679 (0.016)	0.671	0.000183 (0.00348)	0.958	-0.0197 (0.0048)	4e-05
Mean corpuscular haemoglobin concentration (MCHbconc)	F	47750	-0.0159 (0.00434)	0.000252	-0.0122 (0.00433)	0.00498	0.00227 (0.00435)	0.602	0.00925 (0.0196)	0.637	-0.005 (0.00429)	0.244	-0.0041 (0.00593)	0.489
	M	37203	-0.0125 (0.00484)	0.0097	-0.00917 (0.00482)	0.057	0.00411 (0.0048)	0.392	0.0278 (0.0223)	0.211	0.00224 (0.00478)	0.639	-0.00976 (0.00654)	0.136
	sex_comb	84953	-0.0145 (0.00324)	7.89e-06	-0.011 (0.00323)	0.000621	0.00316 (0.00323)	0.327	0.0183 (0.0147)	0.214	-0.00164 (0.0032)	0.608	-0.00632 (0.0044)	0.151
Mean corpuscular volume (MCV)	F	78144	0.0172 (0.00481)	0.000357	0.0134 (0.00481)	0.0053	-0.00601 (0.00482)	0.213	-0.0373 (0.0217)	0.0849	0.00145 (0.00476)	0.76	0.000326 (0.00658)	0.961
	M	64229	0.00275 (0.00563)	0.625	0.0119 (0.0056)	0.034	-0.00101 (0.0056)	0.857	-0.0147 (0.0258)	0.568	-0.0137 (0.00555)	0.0138	0.00362 (0.00763)	0.635
	sex_comb	142373	0.0115 (0.00368)	0.00185	0.0132 (0.00367)	0.000309	-0.00348 (0.00367)	0.343	-0.0264 (0.0167)	0.114	-0.00512 (0.00363)	0.159	0.000998 (0.00501)	0.842
Monocytes	F	77470	-0.00214 (0.00478)	0.654	-0.00322 (0.00478)	0.5	0.00391 (0.00479)	0.415	0.0283 (0.0215)	0.188	0.00397 (0.00474)	0.402	-0.0103 (0.00655)	0.115
	M	63744	-0.00179 (0.00557)	0.748	-0.000749 (0.00554)	0.892	0.00568 (0.00555)	0.306	0.0179 (0.0256)	0.484	0.00817 (0.0055)	0.138	-0.0133 (0.00757)	0.0791
	sex_comb	141214	-0.00202 (0.00364)	0.58	-0.0023 (0.00363)	0.527	0.00475 (0.00364)	0.191	0.0247 (0.0165)	0.135	0.00515 (0.0036)	0.152	-0.0121 (0.00496)	0.0144
Neutrophills	F	77533	-0.00279 (0.00458)	0.543	-0.00212 (0.00458)	0.643	0.002 (0.00459)	0.663	0.044 (0.0207)	0.0333	0.014 (0.00454)	0.00198	-0.00991 (0.00627)	0.114
	M	63806	-0.00211 (0.00548)	0.701	-0.00214 (0.00545)	0.695	-0.0000708 (0.00546)	0.99	0.0507 (0.0252)	0.0442	0.00778 (0.00541)	0.151	-0.0014 (0.00745)	0.851
	sex_comb	141339	-0.00226 (0.0035)	0.519	-0.00192 (0.00349)	0.583	0.00102 (0.0035)	0.771	0.046 (0.0159)	0.00387	0.0106 (0.00346)	0.00232	-0.00639 (0.00478)	0.181
Oestradiol	F	1994	-0.00751 (0.0158)	0.634	-0.0172 (0.0157)	0.273	-0.0167 (0.0158)	0.292	-0.0859 (0.0815)	0.292	0.00287 (0.0158)	0.855	0.00874 (0.0217)	0.687
	sex_comb	2005	-0.0067 (0.0157)	0.67	-0.0175 (0.0157)	0.264	-0.0164 (0.0158)	0.298	-0.0869 (0.0816)	0.287	0.00398 (0.0157)	0.8	0.00811 (0.0216)	0.708
Phosphate	F	32471	0.00516 (0.00408)	0.206	0.004 (0.00408)	0.327	-0.0091 (0.00409)	0.0261	-0.0106 (0.0189)	0.573	0.00506 (0.00404)	0.21	0.00115 (0.00555)	0.835
	M	23182	-0.00592 (0.00503)	0.239	-0.00946 (0.005)	0.0585	0.00203 (0.00501)	0.685	0.00835 (0.0227)	0.713	-0.00348 (0.00497)	0.484	0.00185 (0.0068)	0.786
	sex_comb	55653	0.000419 (0.00315)	0.894	-0.00175 (0.00314)	0.577	-0.00459 (0.00315)	0.145	-0.000373 (0.0144)	0.979	0.00145 (0.00311)	0.642	0.00112 (0.00427)	0.794
Platelets	F	78180	-0.0135 (0.00488)	0.00562	-0.00834 (0.00488)	0.0873	0.000172 (0.0049)	0.972	-0.00878 (0.022)	0.69	0.0085 (0.00483)	0.0788	-0.00659 (0.00669)	0.324
	M	64282	-0.00324 (0.00554)	0.559	-0.00626 (0.00551)	0.256	-0.00154 (0.00552)	0.78	0.000323 (0.0254)	0.99	0.00527 (0.00547)	0.335	-0.00231 (0.00753)	0.759
	sex_comb	142462	-0.0091 (0.00366)	0.0128	-0.00755 (0.00365)	0.0385	-0.000906 (0.00366)	0.804	-0.00477 (0.0166)	0.774	0.00715 (0.00362)	0.0482	-0.00448 (0.00499)	0.369
Potassium	F	68692	-0.00747 (0.00505)	0.139	0.00124 (0.00504)	0.805	-0.000582 (0.00507)	0.908	-0.0447 (0.023)	0.0516	-0.00146 (0.005)	0.77	-0.0197 (0.00689)	0.00428
	M	59802	-0.0118 (0.00542)	0.0291	0.000238 (0.0054)	0.965	-0.000796 (0.00541)	0.883	-0.0182 (0.0249)	0.464	0.00966 (0.00536)	0.0718	-0.0273 (0.00736)	0.000205
	sex_comb	128494	-0.0095 (0.00369)	0.0101	0.0008 (0.00369)	0.828	-0.000702 (0.0037)	0.849	-0.032 (0.0169)	0.0576	0.00383 (0.00366)	0.295	-0.0232 (0.00503)	3.95e-06
RBC	F	77815	0.00239 (0.00482)	0.62	0.00343 (0.00482)	0.477	0.00127 (0.00484)	0.793	0.0469 (0.0217)	0.0312	-0.00378 (0.00478)	0.429	-0.00316 (0.0066)	0.632
	M	63979	0.00753 (0.00501)	0.133	0.000632 (0.00499)	0.899	0.00296 (0.00499)	0.553	-0.00166 (0.023)	0.943	0.0046 (0.00495)	0.353	-0.00876 (0.00681)	0.198
	sex_comb	141794	0.0038 (0.00356)	0.286	0.000746 (0.00355)	0.834	0.00108 (0.00355)	0.761	0.0186 (0.0162)	0.25	0.000844 (0.00352)	0.81	-0.00558 (0.00485)	0.25
Sodium	F	68873	-0.00272 (0.00519)	0.6	0.000334 (0.00519)	0.949	-0.00572 (0.00521)	0.272	-0.0168 (0.0236)	0.476	0.00144 (0.00514)	0.78	-0.00213 (0.00708)	0.764
	M	59943	-0.00514 (0.00567)	0.364	-0.011 (0.00564)	0.0522	0.00547 (0.00565)	0.333	0.000662 (0.026)	0.98	0.000711 (0.00561)	0.899	0.0115 (0.00769)	0.137
	sex_comb	128816	-0.00387 (0.00382)	0.311	-0.00525 (0.00381)	0.169	-0.000518 (0.00383)	0.892	-0.00777 (0.0175)	0.656	0.0017 (0.00379)	0.653	0.00422 (0.00521)	0.417
Testosterone	F	1293	0.00566 (0.0263)	0.83	0.00927 (0.0261)	0.723	0.013 (0.0264)	0.621	0.104 (0.123)	0.399	0.0131 (0.0261)	0.614	0.00448 (0.0371)	0.904
	M	7128	0.00388 (0.00275)	0.158	0.00436 (0.00272)	0.109	0.00111 (0.00277)	0.69	0.00355 (0.0128)	0.781	-0.000503 (0.00276)	0.856	-0.000172 (0.00377)	0.964
	sex_comb	8421	0.00473 (0.00309)	0.126	0.00496 (0.00306)	0.105	-0.00102 (0.00312)	0.744	0.00591 (0.0144)	0.681	-0.00146 (0.0031)	0.639	-0.0023 (0.00425)	0.588
Totalbilirubin	F	77003	0.00237 (0.00435)	0.586	-0.00277 (0.00435)	0.524	-0.00235 (0.00436)	0.59	-0.0019 (0.0197)	0.923	0.00317 (0.00431)	0.462	0.0171 (0.00595)	0.00413
	M	66098	-0.00028 (0.00491)	0.955	-0.00281 (0.00488)	0.565	-0.00746 (0.00489)	0.127	-0.0105 (0.0226)	0.643	-0.0013 (0.00484)	0.788	0.0128 (0.00666)	0.054
	sex_comb	143101	0.000703 (0.00327)	0.83	-0.00302 (0.00326)	0.354	-0.0049 (0.00327)	0.134	-0.00609 (0.0149)	0.683	0.00106 (0.00323)	0.743	0.0144 (0.00445)	0.00124
Triglycerides	F	72193	0.00233 (0.00531)	0.661	0.0036 (0.0053)	0.497	0.00155 (0.00532)	0.77	0.0438 (0.0241)	0.0695	0.00139 (0.00525)	0.791	-0.0244 (0.00724)	0.000729
	M	64250	0.00153 (0.00554)	0.782	-0.00756 (0.00551)	0.17	0.00127 (0.00552)	0.818	0.000304 (0.0255)	0.99	0.0012 (0.00547)	0.826	-0.032 (0.00754)	2.22e-05
	sex_comb	136443	0.00245 (0.00384)	0.523	-0.00183 (0.00383)	0.633	0.00105 (0.00384)	0.784	0.0255 (0.0175)	0.146	0.00211 (0.0038)	0.578	-0.0269 (0.00524)	2.74e-07
Urea	F	74461	0.00412 (0.00522)	0.43	0.0063 (0.00521)	0.227	-0.006 (0.00523)	0.251	-0.0179 (0.0237)	0.452	-0.00082 (0.00517)	0.874	-0.0151 (0.00713)	0.0343
	M	64210	0.012 (0.00561)	0.0329	0.0111 (0.00558)	0.0457	-0.00329 (0.00559)	0.557	0.0487 (0.0258)	0.0589	-0.0032 (0.00554)	0.563	-0.00397 (0.00762)	0.602
	sex_comb	138671	0.0078 (0.00382)	0.0412	0.00851 (0.00381)	0.0256	-0.00486 (0.00382)	0.204	0.0148 (0.0175)	0.396	-0.0018 (0.00378)	0.635	-0.00985 (0.00521)	0.0587
Vitamin B12	F	13950	0.00627 (0.0118)	0.594	0.00529 (0.0118)	0.654	-0.0182 (0.0118)	0.122	-0.0559 (0.0568)	0.325	0.0449 (0.0116)	0.000117	-0.0225 (0.0157)	0.152
	M	8788	0.00899 (0.0142)	0.528	0.00517 (0.0142)	0.716	0.00445 (0.0143)	0.755	-0.00412 (0.0679)	0.952	0.019 (0.0141)	0.18	0.0418 (0.0191)	0.0284
	sex_comb	22738	0.0066 (0.00913)	0.47	0.00445 (0.00914)	0.626	-0.00842 (0.00915)	0.357	-0.0441 (0.0438)	0.314	0.0363 (0.00904)	6.02e-05	0.000531 (0.0122)	0.965
Vitamin D	F	8986	-0.0000667 (0.00258)	0.979	0.000715 (0.00259)	0.783	0.00255 (0.00259)	0.326	-0.0126 (0.0118)	0.283	0.00201 (0.00254)	0.429	0.00233 (0.00355)	0.512
	M	3613	0.000398 (0.00362)	0.912	0.00253 (0.00362)	0.484	-0.00616 (0.00366)	0.0922	-0.00765 (0.0171)	0.655	-0.0025 (0.00362)	0.49	0.00149 (0.00486)	0.76
	sex_comb	12599	-0.0000758 (0.00211)	0.971	0.000931 (0.00212)	0.66	-0.000392 (0.00212)	0.853	-0.00982 (0.00972)	0.312	0.00092 (0.00209)	0.659	0.00238 (0.00289)	0.409
White blood cell (WBC) count	F	78284	-0.00656 (0.00483)	0.175	-0.00448 (0.00483)	0.354	-0.000754 (0.00485)	0.876	0.0222 (0.0218)	0.307	0.00816 (0.00479)	0.0883	-0.0165 (0.00662)	0.0126
	M	64340	-0.00369 (0.00555)	0.506	-0.00327 (0.00553)	0.554	0.0004 (0.00553)	0.942	0.0434 (0.0255)	0.0892	0.00643 (0.00548)	0.241	-0.000327 (0.00755)	0.965
	sex_comb	142624	-0.00575 (0.00364)	0.114	-0.00415 (0.00364)	0.254	-0.000259 (0.00364)	0.943	0.0293 (0.0166)	0.0763	0.00684 (0.0036)	0.0578	-0.00925 (0.00497)	0.0628
