# Supplementary material for: Characterising the genetic architecture of changes in adiposity during adulthood using electronic health records
Source: Nat Commun. 2024 Jul 10;15:5801. doi: 10.1038/s41467-024-49998-0 (PMC11237142; doi:10.1038/s41467-024-49998-0)
Supplement: Supplementary file 4 — Supplementary Data 1-26 [file 41467_2024_49998_MOESM4_ESM.zip › supp_data/Supp-Data-18-supp-results-all-adipo-longit-phewas.xlsx]

## Sheet: Sheet1
Table: Effect of adiposity-change lead SNPs (P<5E-08) on abdominal adiposity change, estimated as slope change over time from linear mixed effects models adjusted for intercept, and self-reported 1 year weight change (adjusted for BMI), in UK Biobank held-out sets. All effects are estimated with linear regression models.
SNP	Adiposity-change phenotype	Sex-combined				Female-specific				Male-specific
		Beta (S.E.)	OR (95% C.I.)	pval	Sample size	Beta (S.E.)	OR (95% C.I.)	pval	Sample size	Beta (S.E.)	OR (95% C.I.)	pval	Sample size
rs9467663	Waist circumference (WC) change	-0.0119 (0.00688)		0.0844	44154	-0.0228 (0.00961)		0.0177	22680	-9.78E-06 (0.00985)		0.999	21474
	WCadjBMI change	0.0214 (0.0068)		0.00162	43970	0.00785 (0.00962)		0.414	22591	0.0256 (0.00987)		0.00963	21379
	Waist-to-hip ratio (WHR) change	0.00509 (0.00689)		0.46	44151	-0.00788 (0.00963)		0.413	22677	0.0178 (0.00987)		0.0707	21474
	WHRadjBMI change	0.0167 (0.0069)		0.0153	43968	0.00637 (0.00964)		0.509	22589	0.0266 (0.00987)		0.00706	21379
	Self-reported 1-yr weight change ("loss", "no change", or "gain")		0.997 (0.987 - 1.01)	0.289	301943		0.997 (0.984 - 1.01)	0.333	163480		0.997 (0.982 - 1.01)	0.363	138463
chr6:26076446	Waist circumference (WC) change	-0.0126 (0.0069)		0.069	44154	-0.0289 (0.00961)		0.00259	22680	0.00695 (0.00993)		0.484	21474
	WCadjBMI change	0.00744 (0.00682)		0.275	43970	-0.000295 (0.00962)		0.976	22591	0.0291 (0.00994)		0.0034	21379
	Waist-to-hip ratio (WHR) change	0.00924 (0.00692)		0.182	44151	-0.00138 (0.00964)		0.886	22677	0.0216 (0.00994)		0.0302	21474
	WHRadjBMI change	0.0208 (0.00692)		0.00264	43968	0.0145 (0.00965)		0.132	22589	0.0282 (0.00994)		0.00461	21379
	Self-reported 1-yr weight change ("loss", "no change", or "gain")		0.991 (0.981 - 1)	0.038	301943		0.99 (0.977 - 1)	0.0748	163480		0.992 (0.977 - 1.01)	0.148	138463
rs11778922	Waist circumference (WC) change	0.00696 (0.00711)		0.327	44154	0.0163 (0.00996)		0.101	22680	-0.00581 (0.0102)		0.567	21474
	WCadjBMI change	-0.00169 (0.00703)		0.81	43970	-0.0107 (0.00997)		0.283	22591	-0.0118 (0.0102)		0.245	21379
	Waist-to-hip ratio (WHR) change	0.00585 (0.00713)		0.412	44151	0.0105 (0.00999)		0.294	22677	0.000738 (0.0102)		0.942	21474
	WHRadjBMI change	-0.00113 (0.00714)		0.874	43968	-0.00204 (0.00999)		0.838	22589	0.000468 (0.0102)		0.963	21379
	Self-reported 1-yr weight change ("loss", "no change", or "gain")		1.01 (0.997 - 1.02)	0.926	301943		1.01 (0.996 - 1.02)	0.922	163480		1 (0.989 - 1.02)	0.728	138463
rs61955499	Waist circumference (WC) change	0.0859 (0.0315)		0.0064	44154	0.0973 (0.0445)		0.0289	22680	0.0804 (0.0446)		0.0715	21474
	WCadjBMI change	-0.000888 (0.0312)		0.977	43970	0.115 (0.0447)		0.0103	22591	0.0777 (0.0448)		0.0828	21379
	Waist-to-hip ratio (WHR) change	0.0844 (0.0316)		0.00748	44151	0.0643 (0.0446)		0.15	22677	0.11 (0.0447)		0.0138	21474
	WHRadjBMI change	0.0822 (0.0317)		0.00941	43968	0.0659 (0.0448)		0.141	22589	0.105 (0.0448)		0.0196	21379
	Self-reported 1-yr weight change ("loss", "no change", or "gain")		1.02 (1.02 - 1.02)	1	301943		1 (1 - 1)	1	163480		1.05 (1.05 - 1.05)	1	138463
rs12953815	Waist circumference (WC) change	-0.00113 (0.00679)		0.868	44154	0.016 (0.00953)		0.0923	22680	-0.0187 (0.00969)		0.0534	21474
	WCadjBMI change	-0.00663 (0.00672)		0.324	43970	0.00166 (0.00955)		0.862	22591	-0.00974 (0.00971)		0.316	21379
	Waist-to-hip ratio (WHR) change	-0.00253 (0.00681)		0.71	44151	-0.0113 (0.00956)		0.239	22677	0.0076 (0.00971)		0.434	21474
	WHRadjBMI change	-0.00241 (0.00682)		0.723	43968	-0.0179 (0.00957)		0.0618	22589	0.015 (0.00971)		0.123	21379
	Self-reported 1-yr weight change ("loss", "no change", or "gain")		0.999 (0.99 - 1.01)	0.449	301943		0.998 (0.985 - 1.01)	0.396	163480		1 (0.986 - 1.02)	0.535	138463
rs429358	Waist circumference (WC) change	-0.0404 (0.00955)		2.33e-05	44154	-0.0462 (0.0132)		0.000478	22680	-0.0432 (0.0138)		0.0018	21474
	WCadjBMI change	-0.00405 (0.00945)		0.668	43970	-0.01 (0.0133)		0.45	22591	-0.0206 (0.0138)		0.136	21379
	Waist-to-hip ratio (WHR) change	-0.031 (0.00958)		0.0012	44151	-0.0385 (0.0133)		0.00368	22677	-0.0284 (0.0138)		0.0405	21474
	WHRadjBMI change	-0.0128 (0.00959)		0.183	43968	-0.0182 (0.0133)		0.17	22589	-0.0113 (0.0138)		0.413	21379
	Self-reported 1-yr weight change ("loss", "no change", or "gain")		0.956 (0.943 - 0.969)	5.15e-11	301943		0.952 (0.935 - 0.97)	8.05e-08	163480		0.96 (0.94 - 0.98)	5.84e-05	138463
