# Supplementary material for: Characterising the genetic architecture of changes in adiposity during adulthood using electronic health records
Source: Nat Commun. 2024 Jul 10;15:5801. doi: 10.1038/s41467-024-49998-0 (PMC11237142; doi:10.1038/s41467-024-49998-0)
Supplement: Supplementary file 4 — Supplementary Data 1-26 [file 41467_2024_49998_MOESM4_ESM.zip › supp_data/Supp-Data-20-supp-results-average-trait-intercept.xlsx]

## Sheet: Sheet1
Table: Comparison between linear mixed model intercepts (u0) and average adiposity trait across measurement window.
Strata	Correlation between u0 and average	# Genome-wide significant (GWS) SNPs associated with			Correlation between effect sizes (u0 vs average) of all GWS-SNPs
		Both u0 and average	Only u0	Only average
BMI (females)	0.953	2616	786	217	0.997
BMI (males)	0.952	1242	379	197	0.998
BMI (sex-combined)	0.95	8155	1208	1076	0.998
Weight (females)	0.956	4419	903	992	0.998
Weight (males)	0.958	4744	701	748	0.998
Weight (sex-combined)	0.84	19548	2622	2245	0.998
