# Supplementary material for: Characterising the genetic architecture of changes in adiposity during adulthood using electronic health records
Source: Nat Commun. 2024 Jul 10;15:5801. doi: 10.1038/s41467-024-49998-0 (PMC11237142; doi:10.1038/s41467-024-49998-0)
Supplement: Supplementary file 4 — Supplementary Data 1-26 [file 41467_2024_49998_MOESM4_ESM.zip › supp_data/Supp-Data-21-supp-results-gwas-no-FU.xlsx]

## Sheet: Sheet1
Table: Comparison of lead SNPs identified from genome-wide association studies (GWAS) of linear slope change of obesity over time, or posterior probability of membership in an obesity cluster (high gain, high/moderate gain, or high/moderate gain and steady), independent of baseline obesity. GWASs being compared are either adjusted for number of follow-up measures and length of follow-up, or not a…
SNP	chr:pos (hg37)	MAF	Associated Gene	Strata	Cluster	P < 5E-07 in	Adjusted for follow-up metrics		Not adjusted for follow-up metrics
							OR (95% C.I.)	P-value	OR (95% C.I.)	P-value
rs13145731	4:171620531	0.252	AADAT	BMI_F	p(k1)+p(k2) +p(k3)	Both	1.02 (1.01 - 1.02)	1.2e-07	1.02 (1.01 - 1.02)	3.1e-08
rs9467663	6:26021456	0.417	TRIM38	BMI_sex_comb	p(k1) +p(k2)	Both	1.01 (1.01 - 1.01)	2.4e-07	1.01 (1.01 - 1.01)	5e-08
					p(k1)+p(k2)+p(k3)	Both	1.01 (1.01 - 1.01)	1.4e-07	1.01 (1.01 - 1.02)	1.8e-08
				Weight_sex_comb	p(k1)	Both	1.01 (1.01 - 1.01)	1.6e-09	1.01 (1.01 - 1.01)	2.5e-09
					p(k1)+p(k2)	Both	1.01 (1.01 - 1.01)	2.1e-10	1.01 (1.01 - 1.02)	4e-11
					p(k1)+p(k2)+p(k3)	Both	1.01 (1.01 - 1.02)	1.4e-10	1.01 (1.01 - 1.02)	1.6e-11
chr6:26076446	6:26076446	0.437	TRIM38	BMI_sex_comb	p(k1)	Both	1.01 (1.01 - 1.02)	2.1e-09	1.01 (1.01 - 1.02)	2e-09
					p(k1)+p(k2)	Both	1.01 (1.01 - 1.01)	3.6e-08	1.01 (1.01 - 1.02)	7.1e-09
					p(k1)+p(k2)+p(k3)	Both	1.01 (1.01 - 1.01)	2.7e-08	1.01 (1.01 - 1.02)	3.4e-09
				Weight_sex_comb	p(k1)	Both	1.01 (1.01 - 1.01)	4e-08	1.01 (1.01 - 1.01)	5.8e-08
					p(k1)+p(k2)	Both	1.01 (1.01 - 1.01)	2.1e-08	1.01 (1.01 - 1.01)	5.1e-09
					p(k1)+p(k2)+p(k3)	Both	1.01 (1.01 - 1.01)	2.5e-08	1.01 (1.01 - 1.01)	3.9e-09
rs1773285	6:26122699	0.159	TRIM38	Weight_sex_comb	p(k1)	Both	1.01 (1.01 - 1.02)	1.1e-08	1.01 (1.01 - 1.02)	2.2e-08
					p(k1)+p(k2)	Both	1.01 (1.01 - 1.02)	1.9e-09	1.02 (1.01 - 1.02)	6.1e-11
					p(k1)+p(k2)+p(k3)	Both	1.01 (1.01 - 1.02)	8.7e-10	1.02 (1.01 - 1.02)	3e-12
rs11778922	8:20493349	0.379	LZTS1	BMI_F	p(k1)	Both	0.984 (0.979 - 0.99)	1.3e-08	0.984 (0.979 - 0.99)	1.1e-08
rs10506493	12:67105742	0.103	GRIP1	BMI_M	p(k1)+p(k2)	Both	0.975 (0.966 - 0.984)	1.1e-07	0.974 (0.965 - 0.983)	3.5e-08
					p(k1)+p(k2)+p(k3)	Both	0.975 (0.965 - 0.984)	7.2e-08	0.972 (0.963 - 0.982)	1.9e-08
rs61955499	13:112565161	0.012	SOX1	BMI_F	p(k1)+p(k2) +p(k3)	Adjusted	0.935 (0.913 - 0.958)	3.4e-08	0.939 (0.916 - 0.962)	6.1e-07
rs8047587	16:53798622	0.439	FTO	BMI_sex_comb	p(k1)+p(k2) +p(k3)	Unadjusted	0.992 (0.989 - 0.996)	8.4e-05	0.989 (0.985 - 0.993)	3.9e-08
rs1421085	16:53800954	0.407	FTO	BMI_M	p(k1)+p(k2) +p(k3)	Unadjusted	0.988 (0.982 - 0.993)	2.4e-05	0.982 (0.976 - 0.988)	1e-08
				Weight_sex_comb	p(k1)+p(k2) +p(k3)	Unadjusted	0.994 (0.99 - 0.997)	0.00041	0.99 (0.986 - 0.993)	4.1e-08
rs1558902	16:53803574	0.407	FTO	BMI_M	p(k1)+p(k2) +p(k3)	Unadjusted	0.988 (0.982 - 0.993)	2.2e-05	0.982 (0.976 - 0.988)	7.8e-09
				BMI_sex_comb	p(k1)+p(k2) +p(k3)	Unadjusted	0.993 (0.989 - 0.996)	0.00015	0.989 (0.985 - 0.993)	4.3e-08
				Weight_sex_comb	p(k1)+p(k2) +p(k3)	Unadjusted	0.994 (0.99 - 0.997)	0.00052	0.99 (0.986 - 0.993)	4.9e-08
rs12953815	18:2586907	0.496	METTL4	Weight_M	p(k1)+p(k2) +p(k3)	Both	1.01 (1.01 - 1.02)	1.7e-08	1.01 (1.01 - 1.02)	1.2e-07
rs429358	19:45411941	0.155	APOE	BMI_F	p(k1)	Both	1.03 (1.02 - 1.03)	3e-12	1.03 (1.02 - 1.03)	3.2e-12
					p(k1)+p(k2)	Both	1.02 (1.02 - 1.03)	2.6e-11	1.03 (1.02 - 1.03)	1.7e-12
					p(k1)+p(k2) +p(k3)	Both	1.02 (1.02 - 1.03)	9.3e-11	1.03 (1.02 - 1.03)	2.4e-12
				BMI_M	p(k1)+p(k2)	Both	1.02 (1.01 - 1.03)	5.4e-08	1.02 (1.01 - 1.03)	3.4e-08
				BMI_sex_comb	p(k1)	Both	1.02 (1.02 - 1.03)	4.9e-19	1.02 (1.02 - 1.03)	5.7e-19
					p(k1)+p(k2)	Both	1.02 (1.02 - 1.03)	1.1e-17	1.02 (1.02 - 1.03)	4.9e-19
					p(k1)+p(k2) +p(k3)	Both	1.02 (1.02 - 1.03)	2.5e-16	1.02 (1.02 - 1.03)	5.9e-18
				Weight_F	p(k1)	Both	1.02 (1.02 - 1.03)	1.5e-11	1.02 (1.02 - 1.03)	4.9e-11
					p(k1)+p(k2)	Both	1.02 (1.02 - 1.03)	6.6e-12	1.02 (1.02 - 1.03)	6e-13
					p(k1)+p(k2) +p(k3)	Both	1.02 (1.02 - 1.03)	1e-10	1.02 (1.02 - 1.03)	2.3e-12
				Weight_sex_comb	p(k1)	Both	1.02 (1.02 - 1.03)	1.8e-20	1.02 (1.02 - 1.03)	4.8e-20
					p(k1)+p(k2)	Both	1.02 (1.02 - 1.03)	2.7e-19	1.02 (1.02 - 1.03)	6.9e-21
					p(k1)+p(k2) +p(k3)	Both	1.02 (1.02 - 1.03)	1.8e-17	1.02 (1.02 - 1.03)	1.1e-19
