# Supplementary material for: Characterising the genetic architecture of changes in adiposity during adulthood using electronic health records
Source: Nat Commun. 2024 Jul 10;15:5801. doi: 10.1038/s41467-024-49998-0 (PMC11237142; doi:10.1038/s41467-024-49998-0)
Supplement: Supplementary file 4 — Supplementary Data 1-26 [file 41467_2024_49998_MOESM4_ESM.zip › supp_data/Supp-Data-22-supp-results-apoe-follow-up.xlsx]

## Sheet: Sheet1
Table: Association between rs429358 allele dosage and follow-up metrics in UK Biobank. Estimates displayed per additional copy of the minor 'C' allele, estimated with linear regression models.
Strata	Association with length of follow-up (years)		Association with number of follow-up measures
	Beta (S.E.)	P-value	Beta (S.E.)	P-value
BMI (females)	-0.03 (0.044)	0.487	-0.108 (0.048)	0.026
BMI (males)	-0.01 (0.047)	0.827	-0.016 (0.051)	0.75
BMI (sex-combined)	-0.021 (0.032)	0.507	-0.064 (0.035)	0.068
Weight (females)	-0.054 (0.042)	0.191	-0.122 (0.052)	0.019
Weight (males)	-0.04 (0.045)	0.373	-0.034 (0.054)	0.521
Weight (sex-combined)	-0.048 (0.031)	0.117	-0.08 (0.038)	0.033
