# Supplementary material for: Characterising the genetic architecture of changes in adiposity during adulthood using electronic health records
Source: Nat Commun. 2024 Jul 10;15:5801. doi: 10.1038/s41467-024-49998-0 (PMC11237142; doi:10.1038/s41467-024-49998-0)
Supplement: Supplementary file 4 — Supplementary Data 1-26 [file 41467_2024_49998_MOESM4_ESM.zip › supp_data/Supp-Data-23-supp-results-cohort-comparisons.xlsx]

## Sheet: Sheet1
Table: Characterisation of BMI in longitudinal records curated from (1) UK Biobank assessment centre visits and linked general practitioner (GP) records, (2) Million Veterans Program cohort, and (3) Estonian Biobank records. S.D. = standard deviation, I.Q.R. = inter-quartile range
Cohort	Sex	Number of individuals (%)	Number of observations of BMI	Mean number of repeat measurements of BMI (S.D.)	Mean length of follow-up, years (S.D.)	Mean age at first measurement of BMI, years (S.D.)	Median and I.Q.R. of BMI (kg/m2) at first measurement
UK Biobank	F	88,243 (54.4%)	696984	7.90 (7.34)	13.7 (6.63)	48.6 (9.68)	24.6 (22.2, 27.9)
	M	73,965 (45.6%)	581161	7.86 (7.12)	12.8 (6.55)	50.1 (9.59)	26.1 (24.0, 28.7)
Million Veterans Program	F	33,200 (7.6%)	1976676	87.33 (87.9)	15.08 (5.06)	45.3 (11.7)	29.2 (25.0, 34.1)
	M	404,503 (92.4%)	22046815	77.14 (97.2)	14.02 (5.01)	55.8 (10.7)	29.6 (26.4, 33.4)
Estonian Biobank	F	82,032 (64.2%)	281412	3.43 (1.80)	4.7 (4.00)	42.8 (14.29)	24.5 (21.6, 28.7)
	M	45,728 (35.8%)	164135	3.59 (1.91)	4.6 (3.84)	42.0 (14.48)	26.4 (23.9, 29.6)
