# Supplementary material for: Characterising the genetic architecture of changes in adiposity during adulthood using electronic health records
Source: Nat Commun. 2024 Jul 10;15:5801. doi: 10.1038/s41467-024-49998-0 (PMC11237142; doi:10.1038/s41467-024-49998-0)
Supplement: Supplementary file 4 — Supplementary Data 1-26 [file 41467_2024_49998_MOESM4_ESM.zip › supp_data/Supp-Data-24-supp-methods-cohort-cluster-assignments.xlsx]

## Sheet: Sheet1
Table: Comparison of cluster characteristics in UK Biobank (UKBB), Million Veterans Program (MVP), and Estonian Biobank (EstBB) within each analysis strata. Hard cluster assignments were decided as the maximum soft clustering probability of an individual belonging to each cluster. BMI = body mass index, S.D. = standard deviation, I.Q.R. = interquartile range.
Cluster	Cohort	Number of individuals (%)	Mean number of repeat measurements (S.D.)	Mean length of follow-up, years (S.D.)	Mean age at first measurement, years (S.D.)	Median and I.Q.R. of BMI (kg/m2) at first measurement
Females
k1	UKBB	41,255 (46.8%)	8.62 (7.84)	15.7 (6.17)	46.0 (9.15)	24.0 (22.0, 27.1)
	MVP	17726 (53.4%)	44.4 (42.8)	12.4 (5.7)	41.8 (12.2)	27.6 (23.9, 31.9)
	EstBB
k2	UKBB	6 (0%)	24.2 (21.0)	21.0 (3.90)	43.7 (3.72)	26.8 (24.5, 31.6)
	MVP	506 (1.52%)	99.2 (75.6)	19 (1.5)	45.4 (8.81)	28.6 (24.3, 33.1)
	EstBB
k3	UKBB	0	NA	NA	NA	NA
	MVP	71 (0.214%)	93.9 (59.5)	18.8 (1.51)	46.5 (8.44)	28.6 (24, 34.9)
	EstBB
k4	UKBB	46,982 (53.2%)	7.28 (6.85)	12.0 (6.54)	50.8 (9.55)	25.0 (22.6, 28.5)
	MVP	14897 (44.9%)	43.6 (47.4)	11.6 (6.05)	47.2 (12.6)	29.1 (24.9, 34.1)
	EstBB
Males
k1	UKBB	34,570 (46.8%)	8.42 (7.41)	14.8 (6.34)	47.4 (9.46)	25.6 (23.5, 28.1)
	MVP	180337 (44.6%)	38.3 (40.4)	11.9 (5.55)	53.4 (13.2)	28.8 (25.8, 32.3)
	EstBB
k2	UKBB	3 (0%)	36.0 (21.7)	24.0 (1.52)	48.8 (2.88)	29.7 (29.1, 34.8)
	MVP	4324 (1.07%)	89.9 (63.7)	18.6 (1.6)	53.4 (13.2)	28.9 (25.8, 32.7)
	EstBB
k3	UKBB	2 (0%)	28.5 (6.36)	19.8 (2.33)	55.6 (5.09)	29.7 (NA)
	MVP	497 (0.123%)	97.5 (63.8)	18.3 (1.71)	52.1 (7.45)	29.1 (25.9, 32.7)
	EstBB
k4	UKBB	39,390 (53.2%)	7.38 (6.86)	11.0 (6.21)	52.5 (9.08)	26.6 (24.4, 29.2)
	MVP	219345 (54.2%)	37.4 (41.2)	11.3 (5.55)	58.1 (11.3)	29.5 (26.5, 33.2)
	EstBB
Sex-combined
k1	UKBB	75,155 (46.3%)	8.52 (7.52)	15.3 (6.25)	46.6 (9.31)	24.9 (22.6, 27.7)
	MVP	194097 (44.3%)	39 (40.8)	12 (5.57)	52.2 (13.5)	28.7 (25.7, 32.3)
	EstBB
k2	UKBB	7 (0%)	35.0 (17.5)	20.4 (3.20)	51.1 (4.62)	31.0 (28.6, 36.5)
	MVP	4758 (1.09%)	89.4 (62.6)	18.7 (1.63)	51.6 (7.78)	28.8 (25.6, 32.6)
	EstBB
k3	UKBB	0	NA	NA	NA	NA
	MVP	613 (0.14%)	105 (72)	18.2 (1.83)	52.2 (7.21)	29.3 (26.3, 33.8)
	EstBB
k4	UKBB	87,046 (53.7%)	7.31 (6.85)	11.5 (6.41)	51.6 (9.35)	25.9 (23.3, 28.9)
	MVP	238235 (54.4%)	37.7 (41.6)	11.3 (5.58)	57.4 (11.7)	29.4 (26.4, 33.2)
	EstBB
