# Supplementary material for: Characterising the genetic architecture of changes in adiposity during adulthood using electronic health records
Source: Nat Commun. 2024 Jul 10;15:5801. doi: 10.1038/s41467-024-49998-0 (PMC11237142; doi:10.1038/s41467-024-49998-0)
Supplement: Supplementary file 4 — Supplementary Data 1-26 [file 41467_2024_49998_MOESM4_ESM.zip › supp_data/Supp-Data-25-supp-results-replication-power-calc.xlsx]

## Sheet: Sheet1
Table: Required sample sizes for replication of debiased adiposity-change variant effect sizes. Replication alpha set to 0.05/6 (Bonferroni-adjusted for 6 independent variants). MAF = minor allele frequency, SE = standard error
SNP	MAF	Discovery beta (SE)	Debiased beta1	Replication sample size (to the nearest 1,000)
				80% power	90% power	95% power
rs429358	0.156	0.0597 (0.00485)	0.0597	13000	16000	20000
chr6:26076446	0.437	0.0118 (0.00198)	0.0113	192000	243000	290000
rs11778922	0.379	0.0157 (0.00275)	0.0149	115000	146000	175000
rs9467663	0.418	0.0108 (0.00178)	0.0103	234000	297000	354000
rs61955499	0.012	0.0668 (0.0121)	0.0635	126000	160000	191000
rs12953815	0.496	0.0144 (0.00256)	0.0137	129000	163000	195000
1. Palmer C, Pe'er I. Statistical correction of the Winner's Curse explains replication variability in quantitative trait genome-wide association studies. PLoS Genet. 2017 Jul 17;13(7):e1006916. doi: 10.1371/journal.pgen.1006916. PMID: 28715421; PMCID: PMC5536394.
