# Supplementary material for: Characterising the genetic architecture of changes in adiposity during adulthood using electronic health records
Source: Nat Commun. 2024 Jul 10;15:5801. doi: 10.1038/s41467-024-49998-0 (PMC11237142; doi:10.1038/s41467-024-49998-0)
Supplement: Supplementary file 4 — Supplementary Data 1-26 [file 41467_2024_49998_MOESM4_ESM.zip › supp_data/Supp-Data-26-gwascat-accession-numbers.xlsx]

## Sheet: Sheet1
Table: GWAS Catalog Accession numbers to download summary statistics. For example, to download summary statistics for trait BMI_F_b0, use: ftp://ftp.ebi.ac.uk/pub/databases/gwas/summary_statistics/GCST90429001-GCST90430000/GCST90429765
Trait	GWAS Catalog Accession Number	Trait description
BMI_F_b0	GCST90429765	Baseline BMI, female-specific
BMI_F_b1	GCST90429766	Linear change in BMI, female-specific
BMI_F_k1	GCST90429767	High-gain BMI cluster, female-specific
BMI_F_k1_k2	GCST90429768	High or medium-gain BMI cluster, female-specific
BMI_F_k1_k2_k3	GCST90429769	All but loss BMI cluster, female-specific
BMI_M_b0	GCST90429770	Baseline BMI, male-specific
BMI_M_b1	GCST90429771	Linear change in BMI, male-specific
BMI_M_k1	GCST90429772	High-gain BMI cluster, male-specific
BMI_M_k1_k2	GCST90429773	High or medium-gain BMI cluster, male-specific
BMI_M_k1_k2_k3	GCST90429774	All but loss BMI cluster, male-specific
BMI_sex_comb_b0	GCST90429775	Baseline BMI, sex-combined
BMI_sex_comb_b1	GCST90429776	Linear change in BMI, sex-combined
BMI_sex_comb_k1	GCST90429777	High-gain BMI cluster, sex-combined
BMI_sex_comb_k1_k2	GCST90429778	High or medium-gain BMI cluster, sex-combined
BMI_sex_comb_k1_k2_k3	GCST90429779	All but loss BMI cluster, sex-combined
Weight_F_b0	GCST90429780	Baseline Weight, female-specific
Weight_F_b1	GCST90429781	Linear change in Weight, female-specific
Weight_F_k1	GCST90429782	High-gain Weight cluster, female-specific
Weight_F_k1_k2	GCST90429783	High or medium-gain Weight cluster, female-specific
Weight_F_k1_k2_k3	GCST90429784	All but loss Weight cluster, female-specific
Weight_M_b0	GCST90429785	Baseline Weight, male-specific
Weight_M_b1	GCST90429786	Linear change in Weight, male-specific
Weight_M_k1	GCST90429787	High-gain Weight cluster, male-specific
Weight_M_k1_k2	GCST90429788	High or medium-gain Weight cluster, male-specific
Weight_M_k1_k2_k3	GCST90429789	All but loss Weight cluster, male-specific
Weight_sex_comb_b0	GCST90429790	Baseline Weight, sex-combined
Weight_sex_comb_b1	GCST90429791	Linear change in Weight, sex-combined
Weight_sex_comb_k1	GCST90429792	High-gain Weight cluster, sex-combined
Weight_sex_comb_k1_k2	GCST90429793	High or medium-gain Weight cluster, sex-combined
Weight_sex_comb_k1_k2_k3	GCST90429794	All but loss Weight cluster, sex-combined
