# Supplementary material for: Characterising the genetic architecture of changes in adiposity during adulthood using electronic health records
Source: Nat Commun. 2024 Jul 10;15:5801. doi: 10.1038/s41467-024-49998-0 (PMC11237142; doi:10.1038/s41467-024-49998-0)
Supplement: Supplementary file 4 — Supplementary Data 1-26 [file 41467_2024_49998_MOESM4_ESM.zip › supp_data/Supp-Data-3-supp-results-replication-novel-intercept-snps.xlsx]

## Sheet: Sheet1
Table: Novel genome-wide significant (P<5E-08) BMI and weight SNPs identified in longitudinal intercept GWAS alongside GWAS results from: (1) held-out set of individuals with only UK Biobank assessment centre measurements of obesity, (2) longitudinal intercept GWAS in Million Veterans Program (MVP), (3) longitudinal intercept GWAS in Estonian Biobank, and (4) obesity-related trait look-up from pu…
SNP	chr:pos (hg19)	MAF	[Discovery] Longitudinal intercept GWAS				[Replication] Cross-sectional UK Biobank held-out set GWAS				[Replication] Longitudinal intercept in Million Veterans Program BMI GWAS			[Replication] Longitudinal intercept in Estonian Biobank BMI GWAS			Replicates at FDR < 0.05?	Most significant obesity-related trait association in publicly available GWAS (with non-UKB participants)
			Trait	Beta (S.E.)	pval	Sample size	Trait	Beta (S.E.)	pval	Sample size	Beta (S.E.)	pval	Sample size	Beta (S.E.)	pval	Sample size		Trait	pval	Source	Overlap with UKB participants
Females
rs7962636	12:116450006	0.401	Weight	0.0325 (0.00461)	1.7e-12	96264	Weight	0.00671 (0.00403)	0.096	123950	0.0159 (0.00891)	0.074	33200	0.00504 (0.00183)	0.00584	80393		BMI	6.74e-08	Pulit et al. 20191	Meta-analysis including UKB
Males
rs79586444	8:33688233	0.138	BMI	0.0393 (0.00690)	1.2e-08	73656	BMI	0.00754 (0.00551)	0.17	113264	0.0113 (0.00313)	0.000317	404503				y
rs294382	11:30607515	0.277	BMI	0.0330 (0.00573)	8e-09	73656	BMI	0.00621 (0.00451)	0.17	113264	0.00624 (0.00252)	0.0132	404503	0.00280 (0.00256)	0.275	44816		BMI (males)	0.0001487	Pulit et al. 20191	Meta-analysis including UKB
			Weight	0.0304 (0.00542)	2.1e-08	80144	Weight	0.00558 (0.00460)	0.25	106911
rs17794645	16:13813090	0.161	BMI	-0.0407 (0.00700)	6.3e-09	73656	BMI	0.00202 (0.00559)	0.72	113264	-0.00064 (0.00346)	0.853	404503	-0.00178 (0.00361)	0.622	44816		BMI	0.00018	Yengo et al. 20182	Meta-analysis including UKB
Sex-combined
rs12084253	1:85720326	0.205	BMI	-0.0217 (0.00374)	6.6e-09	161564	BMI	-0.00411 (0.00298)	0.17	245447	-0.005251 (0.002296)	0.0222	437703	0.00183 (0.00141)	0.193	125209		BMI	0.0001259	Pulit et al. 20191	Meta-analysis including UKB
			Weight	-0.0209 (0.00351)	2.8e-09	176408	Weight	-0.00657 (0.00304)	0.023	230861
rs111642522	1:89979070	0.22	Weight	0.0212 (0.00386)	4.1e-08	176408	Weight	0.0132 (0.00333)	7.4e-05	230861	0.00172 (0.00243)	0.481	437703	-0.00202 (0.00154)	0.19	125209	y
rs7569339	2:133469717	0.149	BMI	-0.0343 (0.00622)	3.6e-08	161564	BMI	-0.00679 (0.00502)	0.18	245447	-0.00614 (0.00374)	0.1	437703	-0.00125 (0.00226)	0.579	125209		BMI	7.6e-09	Yengo et al. 20182	Meta-analysis including UKB
rs12470032	2:145380620	0.245	Weight	0.0203 (0.00331)	8e-10	176408	Weight	0.00923 (0.00287)	0.0019	230861	0.0000180 (0.00227)	0.994	437703	0.00141 (0.00137)	0.303	125209	y	Waist-hip ratio (males)	5.426e-05	Pulit et al. 20191	Meta-analysis including UKB
rs6769383	3:5975887	0.189	Weight	-0.0213 (0.00381)	2.3e-08	176408	Weight	-0.00643 (0.00328)	0.14	230861	-0.0149 (0.00252)	2.92e-09	437703	-0.00168 (0.00155)	0.279	125209	y	BMI	8.10785e-08	Wojcik et al. 20193	None
rs35348738	3:43931845	0.164	BMI	-0.0213 (0.00373)	1.1e-08	161564	BMI	-0.00613 (0.00299)	0.04	245447	-0.00746 (0.00233)	0.00139	437703	0.000768 (0.00141)	0.586	125209	y	BMI (females)	0.0001173	Pulit et al. 20191	Meta-analysis including UKB
rs13059102	3:165464738	0.008	BMI	0.0757 (0.0137)	3.7e-08	161564	BMI	0.00455 (0.0109)	0.68	245447	0.0164 (0.00898)	0.0674	437703	0.0116 (0.00546)	0.0332	125209		BMI (females)	0.002579	Pulit et al. 20191	Meta-analysis including UKB
rs2861761	5:165828487	0.302	Weight	0.0180 (0.00322)	2.3e-08	176408	Weight	0.00796 (0.00279)	0.0083	230861	0.0125 (0.00214)	4.76e-09	437703			125209	y	BMI	1.03e-06	Pulit et al. 20191	Meta-analysis including UKB
rs1175592	12:77552255	0.426	Weight	0.0191 (0.00322)	2.9e-09	176408	Weight	0.00674 (0.00278)	0.0036	230861	0.00693 (0.00209)	0.000931	437703	0 (0.00133)	0.498	125209	y	BMI	0.0005674	Akiyama et al. 20174	None
rs7962636	12:116450006	0.401	Weight	0.0233 (0.00335)	3.7e-12	176408	Weight	0.00944 (0.00290)	0.00061	230861	0.00795 (0.00238)	0.000827	437703	0.00258 (0.00147)	0.079	125209	y	BMI	6.74e-08	Pulit et al. 20191	Meta-analysis including UKB
rs11156978	14:21924673	0.36	Weight	-0.0191 (0.00322)	2.9e-09	176408	Weight	-0.0016 (0.00383)	0.61	230861	-0.0106 (0.00214)	6.06e-07	437703	0 (0.00135)	0.984	125209	y	BMI	4.282e-05	Pulit et al. 20191	Meta-analysis including UKB
1. Pulit SL, Stoneman C, Morris AP, Wood AR, Glastonbury CA, Tyrrell J, Yengo L, Ferreira T, Marouli E, Ji Y, Yang J, Jones S, Beaumont R, Croteau-Chonka DC, Winkler TW; GIANT Consortium, Hattersley AT, Loos RJF, Hirschhorn JN, Visscher PM, Frayling TM, Yaghootkar H, Lindgren CM. Meta-analysis of genome-wide association studies for body fat distribution in 694 649 individuals of European ancestry…
2. Yengo L, Sidorenko J, Kemper KE, Zheng Z, Wood AR, Weedon MN, Frayling TM, Hirschhorn J, Yang J, Visscher PM; GIANT Consortium. Meta-analysis of genome-wide association studies for height and body mass index in ∼700000 individuals of European ancestry. Hum Mol Genet. 2018 Oct 15;27(20):3641-3649. doi: 10.1093/hmg/ddy271. PMID: 30124842; PMCID: PMC6488973.
3. Wojcik GL, Graff M, Nishimura KK, Tao R, Haessler J, Gignoux CR, Highland HM, Patel YM, Sorokin EP, Avery CL, Belbin GM, Bien SA, Cheng I, Cullina S, Hodonsky CJ, Hu Y, Huckins LM, Jeff J, Justice AE, Kocarnik JM, Lim U, Lin BM, Lu Y, Nelson SC, Park SL, Poisner H, Preuss MH, Richard MA, Schurmann C, Setiawan VW, Sockell A, Vahi K, Verbanck M, Vishnu A, Walker RW, Young KL, Zubair N, Acuña-Alo…
4. Akiyama M, Okada Y, Kanai M, Takahashi A, Momozawa Y, Ikeda M, Iwata N, Ikegawa S, Hirata M, Matsuda K, Iwasaki M, Yamaji T, Sawada N, Hachiya T, Tanno K, Shimizu A, Hozawa A, Minegishi N, Tsugane S, Yamamoto M, Kubo M, Kamatani Y. Genome-wide association study identifies 112 new loci for body mass index in the Japanese population. Nat Genet. 2017 Oct;49(10):1458-1467. doi: 10.1038/ng.3951. Ep…
