# Supplementary material for: Characterising the genetic architecture of changes in adiposity during adulthood using electronic health records
Source: Nat Commun. 2024 Jul 10;15:5801. doi: 10.1038/s41467-024-49998-0 (PMC11237142; doi:10.1038/s41467-024-49998-0)
Supplement: Supplementary file 4 — Supplementary Data 1-26 [file 41467_2024_49998_MOESM4_ESM.zip › supp_data/Supp-Data-8-supp-results-apoe-longitudinal-phenome.xlsx]

## Sheet: Sheet1
Table: Association of rs429358 with linear slope change in 45 quantitative biomarker traits, adjusted for baseline trait value. Effects are estimated with linear regression models.
Biomarker	Sex	Sample size	Effect size (S.E.)	P-value
Albumin	F	75927	0.006 (0.006)	0.280613
	M	65137	0.003 (0.007)	0.669255
	sex_comb	141064	0.005 (0.004)	0.253261
Alkaline phosphatase (ALP)	F	77322	-0.008 (0.005)	0.118195
	M	66235	-0.004 (0.006)	0.496117
	sex_comb	143557	-0.006 (0.004)	0.131059
Alanine aminotransferase (ALT)	F	76055	-0.004 (0.006)	0.521992
	M	65392	-0.017 (0.006)	0.003165
	sex_comb	141447	-0.01 (0.004)	0.0104028
Basophills	F	77091	-0.006 (0.007)	0.342016
	M	63303	-0.01 (0.007)	0.180794
	sex_comb	140394	-0.008 (0.005)	0.118134
Bicarbonate	F	8303	-0.008 (0.018)	0.653261
	M	7372	-0.004 (0.02)	0.833448
	sex_comb	15675	-0.007 (0.013)	0.603458
Calcium	F	45509	-0.007 (0.007)	0.344109
	M	34344	-0.007 (0.008)	0.381539
	sex_comb	79853	-0.006 (0.005)	0.21031
Chloride	F	11986	0.032 (0.017)	0.0620056
	M	10710	-0.002 (0.018)	0.893706
	sex_comb	22696	0.017 (0.013)	0.165423
Cholesterol	F	77918	0.036 (0.006)	9.80766e-09
	M	68181	0.024 (0.006)	0.000140055
	sex_comb	146099	0.03 (0.004)	6.43122e-12
Creatinine	F	40693	-0.003 (0.005)	0.439877
	M	62069	0.016 (0.006)	0.0096189
	sex_comb	102762	0.007 (0.004)	0.0669895
C-reactive protein (CRP)	F	31409	0.025 (0.007)	0.000403162
	M	21053	0.025 (0.008)	0.00125958
	sex_comb	52462	0.026 (0.005)	9.62267e-07
Eosinophills	F	77496	-0.015 (0.006)	0.0161848
	M	63743	-0.016 (0.007)	0.026347
	sex_comb	141239	-0.015 (0.005)	0.00120012
Ferritin	F	20219	-0.016 (0.013)	0.211106
	M	10058	0.008 (0.015)	0.58866
	sex_comb	30277	-0.005 (0.009)	0.559816
Forced expiratory volume in 1 second (FEV1)	F	3793	-0.014 (0.03)	0.64612
	M	3872	0.015 (0.031)	0.620074
	sex_comb	7665	0.003 (0.022)	0.897406
Fibrinogen	F	699	0.122 (0.071)	0.0851424
	M	407	0.014 (0.044)	0.754589
	sex_comb	1106	-0.042 (0.057)	0.463527
Folate	F	13168	0.003 (0.006)	0.69635
	M	8302	0.005 (0.008)	0.525729
	sex_comb	21470	0.003 (0.005)	0.511785
Follicle stimulating hormone (FSH)	F	7543	0.021 (0.014)	0.124967
	M	308	-0.155 (0.076)	0.0432332
	sex_comb	7851	0.016 (0.015)	0.275494
Forced vital capacity (FVC)	F	2999	0.04 (0.035)	0.25732
	M	2997	-0.025 (0.034)	0.462688
	sex_comb	5996	0.003 (0.024)	0.891414
Glucose	F	53848	-0.001 (0.007)	0.927064
	M	46200	-0.007 (0.008)	0.427107
	sex_comb	100048	-0.003 (0.006)	0.582129
Haematocrit - packed cell volume (%)	F	77391	0.001 (0.003)	0.839452
	M	63521	0.005 (0.002)	0.0404786
	sex_comb	140912	0.002 (0.002)	0.21903
Haemoglobin concentration	F	73144	-0.008 (0.007)	0.219303
	M	60037	-0.023 (0.008)	0.00282662
	sex_comb	133181	-0.016 (0.005)	0.00106729
Haemoglobin A1c (HbA1c)	F	9678	0 (0.02)	0.982665
	M	9114	-0.014 (0.02)	0.477354
	sex_comb	18792	-0.004 (0.014)	0.763491
HbA1c - IFCC standardised	F	22193	0.01 (0.012)	0.418644
	M	23639	0.005 (0.011)	0.665604
	sex_comb	45832	0.008 (0.008)	0.31728
High density lipoprotein (HDL) cholesterol	F	73947	0.02 (0.007)	0.00230532
	M	65499	0.024 (0.007)	0.00123706
	sex_comb	139446	0.022 (0.005)	1.00671e-05
Height	F	8296	-0.064 (0.02)	0.00156911
	M	6502	-0.006 (0.023)	0.791991
	sex_comb	14798	-0.037 (0.015)	0.016927
Iron	F	1444	-0.02 (0.018)	0.2779
	M	971	0.047 (0.063)	0.459131
	sex_comb	2415	0.001 (0.039)	0.975392
Low density lipoprotein (LDL) cholesterol	F	56592	-0.004 (0.008)	0.577509
	M	51477	-0.002 (0.007)	0.787812
	sex_comb	108069	0 (0.005)	0.971258
Luteinising hormone (LH)	F	5066	-0.001 (0.025)	0.97285
	M	298	-0.1 (0.085)	0.237801
	sex_comb	5364	-0.009 (0.024)	0.696446
Lymphocytes	F	77529	-0.025 (0.006)	0.000136653
	M	63773	-0.014 (0.007)	0.0544903
	sex_comb	141302	-0.02 (0.005)	3.9973e-05
Mean corpuscular haemoglobin concentration (MCHbconc)	F	47750	-0.004 (0.006)	0.489082
	M	37203	-0.01 (0.007)	0.135925
	sex_comb	84953	-0.006 (0.004)	0.151391
Mean corpuscular volume (MCV)	F	78144	0 (0.007)	0.960527
	M	64229	0.004 (0.008)	0.635315
	sex_comb	142373	0.001 (0.005)	0.842293
Monocytes	F	77470	-0.01 (0.007)	0.114995
	M	63744	-0.013 (0.008)	0.0790878
	sex_comb	141214	-0.012 (0.005)	0.0143881
Neutrophills	F	77533	-0.01 (0.006)	0.114009
	M	63806	-0.001 (0.007)	0.850685
	sex_comb	141339	-0.006 (0.005)	0.181074
Oestradiol	F	1994	0.009 (0.022)	0.686807
	sex_comb	2005	0.008 (0.022)	0.708038
Phosphate	F	32471	0.001 (0.006)	0.835483
	M	23182	0.002 (0.007)	0.785548
	sex_comb	55653	0.001 (0.004)	0.793507
Platelets	F	78180	-0.007 (0.007)	0.324046
	M	64282	-0.002 (0.008)	0.758746
	sex_comb	142462	-0.004 (0.005)	0.368949
Potassium	F	68692	-0.02 (0.007)	0.00427913
	M	59802	-0.027 (0.007)	0.000204894
	sex_comb	128494	-0.023 (0.005)	3.94967e-06
RBC	F	77815	-0.003 (0.007)	0.632112
	M	63979	-0.009 (0.007)	0.198395
	sex_comb	141794	-0.006 (0.005)	0.250388
Sodium	F	68873	-0.002 (0.007)	0.763695
	M	59943	0.011 (0.008)	0.136585
	sex_comb	128816	0.004 (0.005)	0.417239
Testosterone	F	1293	0.004 (0.037)	0.903891
	M	7128	0 (0.004)	0.963551
	sex_comb	8421	-0.002 (0.004)	0.587509
Totalbilirubin	F	77003	0.017 (0.006)	0.00413428
	M	66098	0.013 (0.007)	0.0540497
	sex_comb	143101	0.014 (0.004)	0.00123693
Triglycerides	F	72193	-0.024 (0.007)	0.000728872
	M	64250	-0.032 (0.008)	2.22349e-05
	sex_comb	136443	-0.027 (0.005)	2.737e-07
Urea	F	74461	-0.015 (0.007)	0.0343422
	M	64210	-0.004 (0.008)	0.602007
	sex_comb	138671	-0.01 (0.005)	0.0586849
Vitamin B12	F	13950	-0.023 (0.016)	0.152268
	M	8788	0.042 (0.019)	0.0284414
	sex_comb	22738	0.001 (0.012)	0.9653
Vitamin D	F	8986	0.002 (0.004)	0.511612
	M	3613	0.001 (0.005)	0.759636
	sex_comb	12599	0.002 (0.003)	0.40882
White blood cell (WBC) count	F	78284	-0.017 (0.007)	0.0125738
	M	64340	0 (0.008)	0.965442
	sex_comb	142624	-0.009 (0.005)	0.0627742
